# Supplementary material for: Long-wave infrared photothermoelectric detectors with ultrahigh polarization sensitivity
Source: Nat Commun. 2023 Jun 9;14:3421. doi: 10.1038/s41467-023-39071-7 (PMC10256712; doi:10.1038/s41467-023-39071-7)
Supplement: Supplementary file 3 — Source Data [file 41467_2023_39071_MOESM3_ESM.xlsx]

## Sheet: Figure 1
Figure 1c					Figure 1d				Figure 1f
Angle (°)	Absorption (%)	Angle (°)	Absorption (%)		Wavelength (μm)	Absorption (%)	∆T(K)		X-position (μm)	T (K)	Potential (mV)
0	1.7342	0	1.68315		10	3.1267	0.19296		0	297.915	1.28939
10	4.5475	0.36036	1.68672		9.91736	3.1969	0.19729		0.01188	297.915	1.28939
20	12.7535	0.72072	1.69778		9.83607	3.3418	0.20624		0.03972	297.915	1.28936
30	25.3489	1.08108	1.71635		9.7561	3.6543	0.22552		0.06467	297.915	1.2893
40	40.8401	1.44144	1.74241		9.67742	4.1184	0.25416		0.07943	297.915	1.28925
50	57.2939	1.8018	1.77596		9.6	4.6211	0.28519		0.11745	297.915	1.28907
60	72.7781	2.16216	1.817		9.52381	5.0353	0.31075		0.11932	297.915	1.28906
70	85.395	2.52252	1.86552		9.44882	5.3167	0.32812		0.1243	297.915	1.28902
80	93.6357	2.88288	1.92151		9.375	5.5461	0.34227		0.15445	297.914	1.28873
90	96.4934	3.24324	1.98496		9.30233	5.8855	0.36322		0.16055	297.914	1.28866
100	93.6357	3.6036	2.05587		9.23077	6.4761	0.39967		0.1891	297.913	1.28826
110	85.395	3.96396	2.13421		9.16031	7.3471	0.45342		0.20221	297.912	1.28804
120	72.7781	4.32432	2.21999		9.09091	8.4007	0.51844		0.22374	297.911	1.28763
130	57.2939	4.68468	2.31318		9.02256	9.4882	0.58556		0.253	297.91	1.28696
140	40.8401	5.04505	2.41378		8.95522	10.5303	0.64987		0.297	297.907	1.28572
150	25.3489	5.40541	2.52175		8.88889	11.6003	0.7159		0.32352	297.904	1.28468
160	12.7535	5.76577	2.6371		8.82353	12.9126	0.79689		0.38193	297.897	1.28162
170	4.5475	6.12613	2.75979		8.75912	14.7182	0.90832		0.39405	297.895	1.28085
180	1.7342	6.48649	2.88982		8.69565	17.1745	1.05991		0.45341	297.884	1.27644
190	4.5475	6.84685	3.02715		8.63309	20.2839	1.2518		0.46435	297.882	1.27552
200	12.7535	7.20721	3.17178		8.57143	23.9506	1.47809		0.46598	297.881	1.27535
210	25.3489	7.56757	3.32366		8.51064	28.1319	1.73613		0.47607	297.879	1.27448
220	40.8401	7.92793	3.48279		8.4507	32.9839	2.03557		0.5252	297.867	1.26918
230	57.2939	8.28829	3.64914		8.39161	38.8842	2.3997		0.53485	297.864	1.26797
240	72.7781	8.64865	3.82267		8.33333	46.2731	2.8557		0.58396	297.847	1.26092
250	85.395	9.00901	4.00337		8.27586	55.3571	3.41631		0.60516	297.838	1.25743
260	93.6357	9.36937	4.1912		8.21918	65.8132	4.0616		0.64272	297.821	1.25058
270	96.4934	9.72973	4.38613		8.16327	76.6598	4.73099		0.67977	297.805	1.24367
280	93.6357	10	4.53697		8.10811	86.4015	5.33219		0.72417	297.784	1.23506
290	85.395	10.0901	4.58814		8.05369	93.4233	5.76553		0.76237	297.766	1.22747
300	72.7781	10.4505	4.79718		8	96.4934	5.955		0.80705	297.744	1.21839
310	57.2939	10.8108	5.01324		7.94702	95.1644	5.87298		0.84497	297.724	1.21049
320	40.8401	11.1712	5.23627		7.89474	89.9059	5.54846		0.88992	297.701	1.20091
330	25.3489	11.5315	5.46623		7.84314	81.9174	5.05545		0.92999	297.681	1.19242
340	12.7535	11.8919	5.7031		7.79221	72.7082	4.48712		0.97979	297.655	1.18187
350	4.5475	12.2523	5.94684		7.74194	63.6296	3.92684		1.02087	297.634	1.17316
360	1.7342	12.6126	6.1974		7.69231	55.5434	3.42781		1.07101	297.608	1.16253
		12.973	6.45474		7.64331	48.7354	3.00766		1.11176	297.587	1.15389
		13.3333	6.71883		7.59494	43.0586	2.65732		1.16224	297.561	1.14319
		13.6937	6.98963		7.54717	38.1945	2.35714		1.20542	297.539	1.13403
		14.0541	7.26708		7.5	33.8883	2.09138		1.26137	297.511	1.12217
		14.4144	7.55115		7.45342	30.0582	1.85501		1.30542	297.488	1.11283
		14.7748	7.8418		7.40741	26.7589	1.6514		1.36178	297.459	1.10088
		15.1351	8.13897		7.36196	24.0639	1.48508		1.40542	297.437	1.09163
		15.4955	8.44262		7.31707	21.9553	1.35495		1.46219	297.407	1.0796
		15.8559	8.7527		7.27273	20.2933	1.25238		1.50859	297.384	1.06976
		16.2162	9.06916		7.22892	18.8721	1.16467		1.57154	297.351	1.05641
		16.5766	9.39195		7.18563	17.5198	1.08122		1.61861	297.327	1.04644
		16.9369	9.72103		7.14286	16.1742	0.99818		1.68206	297.295	1.03302
		17.2973	10.0563		7.10059	14.89	0.91892		1.72864	297.271	1.02319
		17.6577	10.3978		7.05882	13.7778	0.85028		1.79259	297.238	1.00971
		18.018	10.7454		7.01754	12.9162	0.79711		1.84225	297.213	0.99922
		18.3784	11.0991		6.97674	12.2934	0.75868		1.87692	297.195	0.99201
		18.7387	11.4588		6.93642	11.8094	0.72881		1.91176	297.178	0.98487
		19.0991	11.8244		6.89655	11.3348	0.69952		1.93636	297.166	0.97988
		19.4595	12.1959		6.85714	10.7852	0.6656		1.96084	297.154	0.97497
		19.8198	12.5733		6.81818	10.1652	0.62734		1.9958	297.137	0.96804
		20	12.7641		6.77966	9.5564	0.58976		2.03239	297.12	0.9608
		20.1802	12.9564		6.74157	9.0597	0.55911		2.1196	297.084	0.94617
		20.5405	13.3453		6.70391	8.7285	0.53867		2.15651	297.072	0.94111
		20.9009	13.7398		6.66667	8.5343	0.52669		2.24872	297.048	0.93104
		21.2613	14.1399		6.62983	8.3847	0.51745		2.28824	297.04	0.92778
		21.6216	14.5455		6.59341	8.1803	0.50484		2.3801	297.027	0.9226
		21.982	14.9566		6.55738	7.8739	0.48593		2.42008	297.024	0.92128
		22.3423	15.3731		6.52174	7.4971	0.46268		2.51184	297.016	0.91806
		22.7027	15.795		6.48649	7.1376	0.44049		2.55217	297.013	0.91656
		23.0631	16.2221		6.45161	6.8825	0.42475		2.65289	297.001	0.91182
		23.4234	16.6544		6.41711	6.7637	0.41742		2.69777	296.995	0.90911
		23.7838	17.0918		6.38298	6.7379	0.41582		2.79807	296.977	0.90172
		24.1441	17.5343		6.34921	6.7131	0.41429		2.84051	296.964	0.89638
		24.5045	17.9818		6.31579	6.6053	0.40764		2.93408	296.927	0.88124
		24.8649	18.4342		6.28272	6.3893	0.39431		2.97691	296.907	0.87276
		25.2252	18.8915		6.25	6.1137	0.3773		3.08679	296.847	0.84818
		25.5856	19.3535		6.21762	5.87	0.36226		3.13782	296.819	0.83643
		25.9459	19.8202		6.18557	5.7361	0.354		3.24717	296.756	0.81054
		26.3063	20.2916		6.15385	5.7278	0.35349		3.29852	296.726	0.79823
		26.6667	20.7675		6.12245	5.7879	0.35719		3.4069	296.663	0.77217
		27.027	21.2479		6.09137	5.8208	0.35923		3.45878	296.633	0.75968
		27.3874	21.7328		6.06061	5.7506	0.35489		3.57839	296.563	0.73091
		27.7477	22.2219		6.03015	5.5677	0.34361		3.63656	296.529	0.71698
		28.1081	22.7153		6	5.3357	0.32929		3.75552	296.461	0.6886
		28.4685	23.2128						3.81273	296.427	0.67485
		28.8288	23.7145						3.92785	296.361	0.64721
		29.1892	24.2202						3.98566	296.327	0.63336
		29.5495	24.7298						4.10632	296.259	0.60521
		29.9099	25.2432						4.16792	296.224	0.59088
		30	25.3722						4.2879	296.157	0.56305
		30.2703	25.7605						4.34426	296.127	0.55084
		30.6306	26.2814						4.45227	296.08	0.5313
		30.991	26.8059						4.50919	296.06	0.52304
		31.3514	27.334						4.61288	296.037	0.51369
		31.7117	27.8655						4.66832	296.027	0.50962
		32.0721	28.4003						4.77149	296.013	0.50376
		32.4324	28.9385						4.8268	296.008	0.50154
		32.7928	29.4798						4.92828	295.998	0.49748
		33.1531	30.0242						4.98409	295.993	0.49525
		33.5135	30.5716						5.09267	295.973	0.48717
		33.8739	31.122						5.15328	295.958	0.48103
		34.2342	31.6752						5.26127	295.925	0.46717
		34.5946	32.2311						5.32388	295.902	0.45781
		34.9549	32.7898						5.43378	295.86	0.4406
		35.3153	33.351						5.497	295.835	0.43026
		35.6757	33.9147						5.61604	295.785	0.40957
		36.036	34.4808						5.68563	295.756	0.39771
		36.3964	35.0492						5.80394	295.709	0.37792
		36.7568	35.6198						5.87158	295.681	0.36654
		37.1171	36.1925						5.98472	295.635	0.34747
		37.4775	36.7673						6.05303	295.607	0.33593
		37.8378	37.3441						6.17021	295.559	0.31607
		38.1982	37.9227						6.24211	295.529	0.30392
		38.5586	38.5031						6.35857	295.482	0.28428
		38.9189	39.0851						6.42535	295.455	0.27318
		39.2793	39.6687						6.53181	295.412	0.25565
		39.6396	40.2538						6.59921	295.386	0.24467
		40	40.8403						6.69971	295.352	0.23065
		40.3604	41.4281						6.76427	295.335	0.22364
		40.7207	42.0172						6.86422	295.316	0.21587
		41.0811	42.6073						6.92644	295.308	0.2127
		41.4414	43.1985						7.02144	295.3	0.20928
		41.8018	43.7906						7.08417	295.297	0.20796
		42.1622	44.3835						7.18151	295.292	0.20596
		42.5225	44.9772						7.24667	295.288	0.20439
		42.8829	45.5715						7.34347	295.282	0.20172
		43.2432	46.1664						7.40906	295.275	0.19885
		43.6036	46.7617						7.50516	295.261	0.19329
		46.4865	51.5298						7.57129	295.25	0.18853
		46.8469	52.1251						7.67874	295.229	0.17979
		47.2072	52.7198						7.75377	295.214	0.17367
		47.5676	53.314						7.86054	295.193	0.16494
		47.9279	53.9076						7.93347	295.178	0.15874
		48.2883	54.5003						8.03569	295.157	0.14997
		48.6487	55.0922						8.10925	295.141	0.1436
		49.009	55.6832						8.21918	295.118	0.13425
		49.3694	56.2731						8.29952	295.102	0.1274
		49.7297	56.8619						8.40872	295.079	0.11806
		50	57.3026						8.48419	295.064	0.11159
		50.0901	57.4494						8.58518	295.043	0.10297
		50.4504	58.0356						8.66128	295.027	0.09652
		50.8108	58.6204						8.75969	295.006	0.08759
		51.1712	59.2037						8.83494	294.99	0.08138
		51.5315	59.7854						8.93273	294.973	0.07408
		51.8919	60.3654						9.00647	294.962	0.06954
		52.2522	60.9436						9.10094	294.951	0.06511
		52.6126	61.52						9.17526	294.945	0.06271
		52.973	62.0943						9.26042	294.942	0.06145
		53.3333	62.6666						9.3283	294.94	0.06064
		53.6937	63.2368						9.41298	294.938	0.05988
		54.054	63.8047						9.47952	294.937	0.05945
		54.4144	64.3703						9.56148	294.936	0.05905
		54.7748	64.9334						9.62847	294.936	0.05882
		55.1351	65.4941						9.71241	294.935	0.05845
		55.4955	66.0522						9.78187	294.934	0.05812
		55.8559	66.6076						9.86533	294.933	0.05769
		56.2162	67.1602						9.93247	294.932	0.05731
		56.5766	67.7099						10.0122	294.931	0.05685
		56.9369	68.2567						10.0797	294.93	0.05645
		57.2973	68.8005						10.1818	294.929	0.05585
		57.6577	69.3411						10.2697	294.927	0.05534
		58.018	69.8785						10.371	294.926	0.05474
		58.3784	70.4127						10.4584	294.925	0.05423
		58.7387	70.9434						10.5576	294.923	0.05365
		59.0991	71.4708						10.6456	294.922	0.05313
		59.4595	71.9945						10.7835	294.92	0.05232
		59.8198	72.5147						10.9081	294.918	0.05158
		60	72.7733						11.0445	294.916	0.05078
		60.1802	73.0311						11.1676	294.915	0.05006
		60.5405	73.5437						11.2995	294.913	0.04928
		60.9009	74.0525						11.4238	294.911	0.04855
		61.2613	74.5573						11.5837	294.909	0.04761
		61.6216	75.0581						11.7493	294.906	0.04663
		61.982	75.5548						11.9113	294.904	0.04568
		62.3423	76.0473						12.0774	294.902	0.0447
		62.7027	76.5355						12.2444	294.899	0.04372
		63.0631	77.0194						12.4082	294.897	0.04276
		63.4234	77.4989						12.6183	294.894	0.04152
		63.7838	77.9738						12.8182	294.891	0.04035
		64.1441	78.4442						13.0317	294.888	0.03909
		64.5045	78.9099						13.2296	294.885	0.03792
		64.8649	79.371						13.4483	294.882	0.03664
		65.2252	79.8272						13.6427	294.879	0.03549
		65.5856	80.2786						13.9146	294.876	0.03389
		65.9459	80.725						14.1472	294.872	0.03253
		66.3063	81.1664						14.4244	294.868	0.03089
		66.6667	81.6028						14.6515	294.865	0.02956
		67.027	82.034						14.9335	294.861	0.0279
		67.3874	82.4599						15.1553	294.858	0.02659
		67.7477	82.8806						15.4591	294.853	0.02481
		68.1081	83.296						15.6879	294.85	0.02346
		68.4685	83.7059						15.9976	294.846	0.02164
		68.8288	84.1104						16.2186	294.843	0.02034
		69.1892	84.5093						16.5313	294.838	0.0185
		69.5495	84.9026						16.7465	294.835	0.01723
		69.9099	85.2903						16.9067	294.833	0.01629
		70	85.3863						17.1471	294.829	0.01487
		70.2703	85.6722						17.304	294.827	0.01395
		70.6306	86.0483						17.5494	294.824	0.01251
		70.991	86.4186						17.7041	294.822	0.0116
		71.3513	86.7829						17.9528	294.818	0.01013
		71.7117	87.1413						18.0567	294.817	0.00952
		72.0721	87.4937						18.2289	294.814	0.00851
		72.4324	87.84						18.3312	294.813	0.00791
		72.7928	88.1802						18.5045	294.81	0.00689
		73.1531	88.5142						18.605	294.809	0.0063
		73.5135	88.8419						18.7799	294.806	0.00527
		73.8739	89.1633						18.8471	294.805	0.00487
		74.2342	89.4784						18.9667	294.804	0.00417
		74.5946	89.7871						19.0332	294.803	0.00378
		74.9549	90.0894						19.1529	294.801	0.00307
		75.3153	90.3852						19.2185	294.8	0.00269
		75.6757	90.6744						19.3389	294.798	0.00198
		76.036	90.9571						19.383	294.798	0.00171
		76.3964	91.2331						19.4651	294.796	0.00123
		76.7568	91.5025						19.5089	294.796	0.00097993
		77.1171	91.7652						19.591	294.795	0.000555639
		77.4775	92.0211						19.6343	294.794	0.000345354
		77.8378	92.2702						19.7101	294.793	-1.04773e-06
		78.1982	92.5125
		78.5586	92.7478
		78.9189	92.9763
		79.2793	93.1979
		79.6396	93.4124
		80	93.62
		80.3604	93.8205
		80.7207	94.0139
		81.0811	94.2002
		81.4414	94.3794
		81.8018	94.5514
		82.1622	94.7162
		82.5225	94.8738
		82.8829	95.0241
		83.2432	95.1672
		83.6036	95.303
		83.964	95.4314
		84.3243	95.5525
		84.6847	95.6663
		85.0451	95.7727
		85.4054	95.8717
		85.7658	95.9634
		86.1261	96.0475
		86.4865	96.1243
		86.8469	96.1936
		87.2072	96.2555
		87.5676	96.3099
		87.9279	96.3568
		88.2883	96.3962
		88.6487	96.4282
		89.009	96.4526
		89.3694	96.4696
		89.7297	96.4791
		90	96.4813
		90.0901	96.481
		90.4505	96.4755
		90.8108	96.4625
		91.1712	96.4419
		91.5315	96.4139
		91.8919	96.3784
		92.2523	96.3354
		92.6126	96.2849
		92.973	96.227
		93.3333	96.1616
		93.6937	96.0887
		94.0541	96.0084
		94.4144	95.9207
		94.7748	95.8256
		95.1351	95.723
		95.4955	95.6131
		95.8559	95.4959
		96.2162	95.3712
		96.5766	95.2393
		96.9369	95.1
		97.2973	94.9535
		97.6577	94.7997
		98.018	94.6387
		98.3784	94.4705
		98.7387	94.2951
		99.0991	94.1125
		99.4595	93.9228
		99.8198	93.726
		100	93.6249
		100.18	93.5221
		100.541	93.3113
		100.901	93.0934
		101.261	92.8685
		101.622	92.6367
		101.982	92.3981
		102.342	92.1525
		102.703	91.9002
		103.063	91.6411
		103.423	91.3752
		103.784	91.1027
		104.144	90.8235
		104.504	90.5377
		104.865	90.2453
		105.225	89.9464
		105.586	89.6411
		105.946	89.3294
		106.306	89.0112
		106.667	88.6868
		107.027	88.3561
		107.387	88.0191
		107.748	87.6761
		108.108	87.3268
		108.468	86.9716
		108.829	86.6104
		109.189	86.2432
		109.55	85.8701
		109.91	85.4912
		110	85.3956
		110.27	85.1066
		110.631	84.7162
		110.991	84.3203
		111.351	83.9187
		111.712	83.5116
		112.072	83.0991
		112.432	82.6812
		112.793	82.258
		113.153	81.8295
		113.514	81.3958
		113.874	80.9571
		114.234	80.5133
		114.595	80.0645
		114.955	79.6108
		115.315	79.1523
		115.676	78.689
		116.036	78.221
		116.396	77.7485
		116.757	77.2713
		117.117	76.7898
		117.477	76.3038
		117.838	75.8136
		118.198	75.3191
		118.559	74.8204
		118.919	74.3177
		119.279	73.811
		119.64	73.3004
		120	72.7859
		120.36	72.2677
		120.721	71.7458
		121.081	71.2204
		121.441	70.6914
		121.802	70.159
		122.162	69.6233
		122.523	69.0843
		122.883	68.5422
		123.243	67.997
		123.604	67.4488
		123.964	66.8976
		124.324	66.3437
		124.685	65.787
		125.045	65.2277
		125.405	64.6659
		125.766	64.1016
		126.126	63.5348
		126.486	62.9659
		126.847	62.3947
		127.207	61.8214
		127.568	61.246
		127.928	60.6688
		128.288	60.0897
		128.649	59.5089
		129.009	58.9265
		129.369	58.3424
		129.73	57.757
		130	57.3169
		130.09	57.1701
		130.45	56.5819
		130.811	55.9926
		131.171	55.4022
		131.532	54.8108
		131.892	54.2185
		132.252	53.6253
		132.613	53.0315
		132.973	52.437
		133.333	51.842
		133.694	51.2465
		136.577	46.4785
		136.937	45.8834
		137.297	45.2887
		137.658	44.6947
		138.018	44.1014
		138.378	43.5088
		138.739	42.9171
		139.099	42.3265
		139.459	41.7368
		139.82	41.1484
		140	40.8546
		140.18	40.5612
		140.541	39.9753
		140.901	39.3909
		141.261	38.808
		141.622	38.2268
		141.982	37.6472
		142.342	37.0695
		142.703	36.4937
		143.063	35.9198
		143.423	35.3481
		143.784	34.7785
		144.144	34.2112
		144.505	33.6462
		144.865	33.0837
		145.225	32.5237
		145.586	31.9664
		145.946	31.4117
		146.306	30.8598
		146.667	30.3109
		147.027	29.7648
		147.387	29.2219
		147.748	28.6821
		148.108	28.1455
		148.468	27.6122
		148.829	27.0824
		149.189	26.556
		149.55	26.0332
		149.91	25.514
		150	25.3848
		150.27	24.9985
		150.631	24.4869
		150.991	23.9792
		151.351	23.4754
		151.712	22.9757
		152.072	22.4801
		152.432	21.9887
		152.793	21.5016
		153.153	21.0189
		153.514	20.5406
		153.874	20.0668
		154.234	19.5976
		154.595	19.1331
		154.955	18.6733
		155.315	18.2184
		155.676	17.7683
		156.036	17.3232
		156.396	16.8831
		156.757	16.4481
		157.117	16.0183
		157.477	15.5937
		157.838	15.1744
		158.198	14.7604
		158.559	14.3519
		158.919	13.9489
		159.279	13.5514
		159.64	13.1596
		160	12.7735
		160.36	12.3931
		160.721	12.0185
		161.081	11.6497
		161.441	11.2869
		161.802	10.9301
		162.162	10.5793
		162.523	10.2346
		162.883	9.89606
		163.243	9.56372
		163.604	9.23762
		163.964	8.91784
		164.324	8.6044
		164.685	8.29738
		165.045	7.9968
		165.405	7.70273
		165.766	7.41521
		166.126	7.13428
		166.486	6.85998
		166.847	6.59237
		167.207	6.33149
		167.568	6.07736
		167.928	5.83005
		168.288	5.58957
		168.649	5.35598
		169.009	5.12931
		169.369	4.9096
		169.73	4.69687
		170	4.54193
		170.09	4.49117
		170.45	4.29252
		170.811	4.10096
		171.171	3.91652
		171.532	3.73923
		171.892	3.56911
		172.252	3.4062
		172.613	3.25051
		172.973	3.10208
		173.333	2.96092
		173.694	2.82706
		174.054	2.70052
		174.414	2.58131
		174.775	2.46947
		175.135	2.365
		175.495	2.26793
		175.856	2.17826
		176.216	2.09602
		176.577	2.02121
		176.937	1.95385
		177.297	1.89395
		177.658	1.84151
		178.018	1.79655
		178.378	1.75907
		178.739	1.72908
		179.099	1.70658
		179.459	1.69158
		179.82	1.68408
		180	1.68315
		180.18	1.68408
		180.541	1.69158
		180.901	1.70658
		181.261	1.72908
		181.622	1.75907
		181.982	1.79655
		182.342	1.84151
		182.703	1.89395
		183.063	1.95385
		183.423	2.02121
		183.784	2.09602
		184.144	2.17826
		184.505	2.26793
		184.865	2.365
		185.225	2.46947
		185.586	2.58131
		185.946	2.70052
		186.306	2.82706
		186.667	2.96092
		187.027	3.10208
		187.387	3.25051
		187.748	3.4062
		188.108	3.56911
		188.468	3.73923
		188.829	3.91652
		189.189	4.10096
		189.55	4.29252
		189.91	4.49117
		190	4.54193
		190.27	4.69687
		190.631	4.9096
		190.991	5.12931
		191.351	5.35598
		191.712	5.58957
		192.072	5.83005
		192.432	6.07736
		192.793	6.33149
		193.153	6.59237
		193.514	6.85998
		193.874	7.13428
		194.234	7.41521
		194.595	7.70273
		194.955	7.9968
		195.315	8.29738
		195.676	8.6044
		196.036	8.91784
		196.396	9.23762
		196.757	9.56372
		197.117	9.89606
		197.477	10.2346
		197.838	10.5793
		198.198	10.9301
		198.559	11.2869
		198.919	11.6497
		199.279	12.0185
		199.64	12.3931
		200	12.7735
		200.36	13.1596
		200.721	13.5514
		201.081	13.9489
		201.441	14.3519
		201.802	14.7604
		202.162	15.1744
		202.523	15.5937
		202.883	16.0183
		203.243	16.4481
		203.604	16.8831
		203.964	17.3232
		204.324	17.7683
		204.685	18.2184
		205.045	18.6733
		205.405	19.1331
		205.766	19.5976
		206.126	20.0668
		206.486	20.5406
		206.847	21.0189
		207.207	21.5016
		207.568	21.9887
		207.928	22.4801
		208.288	22.9757
		208.649	23.4754
		209.009	23.9792
		209.369	24.4869
		209.73	24.9985
		210	25.3848
		210.09	25.514
		210.45	26.0332
		210.811	26.556
		211.171	27.0824
		211.532	27.6122
		211.892	28.1455
		212.252	28.6821
		212.613	29.2219
		212.973	29.7648
		213.333	30.3109
		213.694	30.8598
		214.054	31.4117
		214.414	31.9664
		214.775	32.5237
		215.135	33.0837
		215.495	33.6462
		215.856	34.2112
		216.216	34.7785
		216.577	35.3481
		216.937	35.9198
		217.297	36.4937
		217.658	37.0695
		218.018	37.6472
		218.378	38.2268
		218.739	38.808
		219.099	39.3909
		219.459	39.9753
		219.82	40.5612
		220	40.8546
		220.18	41.1484
		220.541	41.7368
		220.901	42.3265
		221.261	42.9171
		221.622	43.5088
		221.982	44.1014
		222.342	44.6947
		222.703	45.2887
		223.063	45.8834
		223.423	46.4785
		223.784	47.074
		226.306	51.2465
		226.667	51.842
		227.027	52.437
		227.387	53.0315
		227.748	53.6253
		228.108	54.2185
		228.468	54.8108
		228.829	55.4022
		229.189	55.9926
		229.55	56.5819
		229.91	57.1701
		230	57.3169
		230.27	57.757
		230.631	58.3424
		230.991	58.9265
		231.351	59.5089
		231.712	60.0897
		232.072	60.6688
		232.432	61.246
		232.793	61.8214
		233.153	62.3947
		233.514	62.9659
		233.874	63.5348
		234.234	64.1016
		234.595	64.6659
		234.955	65.2277
		235.315	65.787
		235.676	66.3437
		236.036	66.8976
		236.396	67.4488
		236.757	67.997
		237.117	68.5422
		237.477	69.0843
		237.838	69.6233
		238.198	70.159
		238.559	70.6914
		238.919	71.2204
		239.279	71.7458
		239.64	72.2677
		240	72.7859
		240.36	73.3004
		240.721	73.811
		241.081	74.3177
		241.441	74.8204
		241.802	75.3191
		242.162	75.8136
		242.523	76.3038
		242.883	76.7898
		243.243	77.2713
		243.604	77.7485
		243.964	78.221
		244.324	78.689
		244.685	79.1523
		245.045	79.6108
		245.405	80.0645
		245.766	80.5133
		246.126	80.9571
		246.486	81.3958
		246.847	81.8295
		247.207	82.258
		247.568	82.6812
		247.928	83.0991
		248.288	83.5116
		248.649	83.9187
		249.009	84.3203
		249.369	84.7162
		249.73	85.1066
		250	85.3956
		250.09	85.4912
		250.45	85.8701
		250.811	86.2432
		251.171	86.6104
		251.532	86.9716
		251.892	87.3268
		252.252	87.6761
		252.613	88.0191
		252.973	88.3561
		253.333	88.6868
		253.694	89.0112
		254.054	89.3294
		254.414	89.6411
		254.775	89.9464
		255.135	90.2453
		255.495	90.5377
		255.856	90.8235
		256.216	91.1027
		256.577	91.3752
		256.937	91.6411
		257.297	91.9002
		257.658	92.1525
		258.018	92.3981
		258.378	92.6367
		258.739	92.8685
		259.099	93.0934
		259.459	93.3113
		259.82	93.5221
		260	93.6249
		260.18	93.726
		260.541	93.9228
		260.901	94.1125
		261.261	94.2951
		261.622	94.4705
		261.982	94.6387
		262.342	94.7997
		262.703	94.9535
		263.063	95.1
		263.423	95.2393
		263.784	95.3712
		264.144	95.4959
		264.505	95.6131
		264.865	95.723
		265.225	95.8256
		265.586	95.9207
		265.946	96.0084
		266.306	96.0887
		266.667	96.1616
		267.027	96.227
		267.387	96.2849
		267.748	96.3354
		268.108	96.3784
		268.468	96.4139
		268.829	96.4419
		269.189	96.4625
		269.55	96.4755
		269.91	96.481
		270	96.4813
		270.27	96.4791
		270.631	96.4696
		270.991	96.4526
		271.351	96.4282
		271.712	96.3962
		272.072	96.3568
		272.432	96.3099
		272.793	96.2555
		273.153	96.1936
		273.514	96.1243
		273.874	96.0475
		274.234	95.9634
		274.595	95.8717
		274.955	95.7727
		275.315	95.6663
		275.676	95.5525
		276.036	95.4314
		276.396	95.303
		276.757	95.1672
		277.117	95.0241
		277.477	94.8738
		277.838	94.7162
		278.198	94.5514
		278.559	94.3794
		278.919	94.2002
		279.279	94.0139
		279.64	93.8205
		280	93.62
		280.36	93.4124
		280.721	93.1979
		281.081	92.9763
		281.441	92.7478
		281.802	92.5125
		282.162	92.2702
		282.523	92.0211
		282.883	91.7652
		283.243	91.5025
		283.604	91.2331
		283.964	90.9571
		284.324	90.6744
		284.685	90.3852
		285.045	90.0894
		285.405	89.7871
		285.766	89.4784
		286.126	89.1633
		286.486	88.8419
		286.847	88.5142
		287.207	88.1802
		287.568	87.84
		287.928	87.4937
		288.288	87.1413
		288.649	86.7829
		289.009	86.4186
		289.369	86.0483
		289.73	85.6722
		290	85.3863
		290.09	85.2903
		290.45	84.9026
		290.811	84.5093
		291.171	84.1104
		291.532	83.7059
		291.892	83.296
		292.252	82.8806
		292.613	82.4599
		292.973	82.034
		293.333	81.6028
		293.694	81.1664
		294.054	80.725
		294.414	80.2786
		294.775	79.8272
		295.135	79.371
		295.495	78.9099
		295.856	78.4442
		296.216	77.9738
		296.577	77.4989
		296.937	77.0194
		297.297	76.5355
		297.658	76.0473
		298.018	75.5548
		298.378	75.0581
		298.739	74.5573
		299.099	74.0525
		299.459	73.5437
		299.82	73.0311
		300	72.7733
		300.18	72.5147
		300.541	71.9945
		300.901	71.4708
		301.261	70.9434
		301.622	70.4127
		301.982	69.8785
		302.342	69.3411
		302.703	68.8005
		303.063	68.2567
		303.423	67.7099
		303.784	67.1602
		304.144	66.6076
		304.505	66.0522
		304.865	65.4941
		305.225	64.9334
		305.586	64.3703
		305.946	63.8047
		306.306	63.2368
		306.667	62.6666
		307.027	62.0943
		307.387	61.52
		307.748	60.9436
		308.108	60.3654
		308.468	59.7854
		308.829	59.2037
		309.189	58.6204
		309.55	58.0356
		309.91	57.4494
		310	57.3026
		310.27	56.8619
		310.631	56.2731
		310.991	55.6832
		311.351	55.0922
		311.712	54.5003
		312.072	53.9076
		312.432	53.314
		312.793	52.7198
		313.153	52.1251
		313.514	51.5298
		316.396	46.7617
		316.757	46.1664
		317.117	45.5715
		317.477	44.9772
		317.838	44.3835
		318.198	43.7906
		318.559	43.1985
		318.919	42.6073
		319.279	42.0172
		319.64	41.4281
		320	40.8403
		320.36	40.2538
		320.721	39.6687
		321.081	39.0851
		321.441	38.5031
		321.802	37.9227
		322.162	37.3441
		322.523	36.7673
		322.883	36.1925
		323.243	35.6198
		323.604	35.0492
		323.964	34.4808
		324.324	33.9147
		324.685	33.351
		325.045	32.7898
		325.405	32.2311
		325.766	31.6752
		326.126	31.122
		326.486	30.5716
		326.847	30.0242
		327.207	29.4798
		327.568	28.9385
		327.928	28.4003
		328.288	27.8655
		328.649	27.334
		329.009	26.8059
		329.369	26.2814
		329.73	25.7605
		330	25.3722
		330.09	25.2432
		330.45	24.7298
		330.811	24.2202
		331.171	23.7145
		331.532	23.2128
		331.892	22.7153
		332.252	22.2219
		332.613	21.7328
		332.973	21.2479
		333.333	20.7675
		333.694	20.2916
		334.054	19.8202
		334.414	19.3535
		334.775	18.8915
		335.135	18.4342
		335.495	17.9818
		335.856	17.5343
		336.216	17.0918
		336.577	16.6544
		336.937	16.2221
		337.297	15.795
		337.658	15.3731
		338.018	14.9566
		338.378	14.5455
		338.739	14.1399
		339.099	13.7398
		339.459	13.3453
		339.82	12.9564
		340	12.7641
		340.18	12.5733
		340.541	12.1959
		340.901	11.8244
		341.261	11.4588
		341.622	11.0991
		341.982	10.7454
		342.342	10.3978
		342.703	10.0563
		343.063	9.72103
		343.423	9.39195
		343.784	9.06916
		344.144	8.7527
		344.505	8.44262
		344.865	8.13897
		345.225	7.8418
		345.586	7.55115
		345.946	7.26708
		346.306	6.98963
		346.667	6.71883
		347.027	6.45474
		347.387	6.1974
		347.748	5.94684
		348.108	5.7031
		348.468	5.46623
		348.829	5.23627
		349.189	5.01324
		349.55	4.79718
		349.91	4.58814
		350	4.53697
		350.27	4.38613
		350.631	4.1912
		350.991	4.00337
		351.351	3.82267
		351.712	3.64914
		352.072	3.48279
		352.432	3.32366
		352.793	3.17178
		353.153	3.02715
		353.514	2.88982
		353.874	2.75979
		354.234	2.6371
		354.595	2.52175
		354.955	2.41378
		355.315	2.31318
		355.676	2.21999
		356.036	2.13421
		356.396	2.05587
		356.757	1.98496
		357.117	1.92151
		357.477	1.86552
		357.838	1.817
		358.198	1.77596
		358.559	1.74241
		358.919	1.71635
		359.279	1.69778
		359.64	1.68672
		360	1.68315

## Sheet: Figure 2
Figure 2b											Inset
	10*10		20*20		30*30		40*40		50*50
Wavelength (μm)	Absorption (%)	Wavelength (μm)	Absorption (%)	Wavelength (μm)	Absorption (%)	Wavelength (μm)	Absorption (%)	Wavelength (μm)	Absorption (%)		Edge length (μm)	Absorption (%)
5.99934	-0.044	5.99934	0.29	5.99934	0.462	5.99934	0.181	5.99862	0.407		10	38.675
6.00273	-0.224	6.00273	0.213	6.00273	0.458	6.00273	0.272	6.0021	0.401		20	46.56
6.00612	-0.412	6.00612	0.142	6.00612	0.448	6.00612	0.391	6.00557	0.403		30	60.292
6.00952	-0.524	6.00952	0.145	6.00952	0.46	6.00952	0.477	6.00905	0.413		40	80.802
6.01293	-0.529	6.01293	0.218	6.01293	0.495	6.01293	0.462	6.01253	0.429		50	95.687
6.01633	-0.481	6.01633	0.295	6.01633	0.529	6.01633	0.37	6.01602	0.443
6.01975	-0.42	6.01975	0.339	6.01975	0.551	6.01975	0.251	6.01951	0.448
6.02316	-0.351	6.02316	0.354	6.02316	0.564	6.02316	0.136	6.02301	0.446
6.02658	-0.276	6.02658	0.351	6.02658	0.573	6.02658	0.044	6.02651	0.443
6.03	-0.201	6.03	0.342	6.03	0.579	6.03	-0.012	6.03001	0.443
6.03343	-0.142	6.03343	0.332	6.03343	0.58	6.03343	-0.023	6.03352	0.446
6.03686	-0.114	6.03686	0.327	6.03686	0.573	6.03686	0.01	6.03703	0.449
6.0403	-0.124	6.0403	0.33	6.0403	0.557	6.0403	0.071	6.04055	0.447
6.04374	-0.158	6.04374	0.345	6.04374	0.538	6.04374	0.141	6.04407	0.439
6.04718	-0.202	6.04718	0.372	6.04718	0.524	6.04718	0.209	6.04759	0.441
6.05063	-0.249	6.05063	0.408	6.05063	0.519	6.05063	0.276	6.05112	0.486
6.05408	-0.3	6.05408	0.44	6.05408	0.523	6.05408	0.332	6.05465	0.553
6.05753	-0.342	6.05753	0.446	6.05753	0.54	6.05753	0.342	6.05819	0.6
6.06099	-0.339	6.06099	0.417	6.06099	0.57	6.06099	0.279	6.06173	0.625
6.06446	-0.282	6.06446	0.381	6.06446	0.607	6.06446	0.172	6.06528	0.635
6.06792	-0.191	6.06792	0.371	6.06792	0.641	6.06792	0.078	6.06883	0.631
6.07139	-0.085	6.07139	0.394	6.07139	0.67	6.07139	0.02	6.07238	0.614
6.07487	0.034	6.07487	0.448	6.07487	0.694	6.07487	-0.003	6.07594	0.592
6.07835	0.162	6.07835	0.519	6.07835	0.714	6.07835	-0.002	6.0795	0.574
6.08183	0.277	6.08183	0.581	6.08183	0.727	6.08183	0.004	6.08306	0.564
6.08532	0.346	6.08532	0.602	6.08532	0.73	6.08532	-0.007	6.08663	0.56
6.08881	0.351	6.08881	0.574	6.08881	0.724	6.08881	-0.039	6.09021	0.562
6.0923	0.319	6.0923	0.524	6.0923	0.712	6.0923	-0.071	6.09379	0.572
6.0958	0.284	6.0958	0.483	6.0958	0.702	6.0958	-0.078	6.09737	0.589
6.09931	0.265	6.09931	0.464	6.09931	0.697	6.09931	-0.051	6.10095	0.613
6.10281	0.265	6.10281	0.466	6.10281	0.7	6.10281	0.004	6.10455	0.646
6.10633	0.293	6.10633	0.487	6.10633	0.712	6.10633	0.078	6.10814	0.687
6.10984	0.369	6.10984	0.528	6.10984	0.734	6.10984	0.163	6.11174	0.733
6.11336	0.527	6.11336	0.598	6.11336	0.759	6.11336	0.274	6.11534	0.768
6.11689	0.755	6.11689	0.698	6.11689	0.769	6.11689	0.438	6.11895	0.78
6.12041	0.892	6.12041	0.794	6.12041	0.763	6.12041	0.61	6.12256	0.776
6.12395	0.83	6.12395	0.83	6.12395	0.762	6.12395	0.703	6.12618	0.769
6.12748	0.699	6.12748	0.817	6.12748	0.775	6.12748	0.744	6.1298	0.764
6.13102	0.605	6.13102	0.787	6.13102	0.805	6.13102	0.784	6.13343	0.763
6.13457	0.569	6.13457	0.743	6.13457	0.849	6.13457	0.838	6.13705	0.766
6.13811	0.566	6.13811	0.669	6.13811	0.896	6.13811	0.884	6.14069	0.773
6.14167	0.545	6.14167	0.57	6.14167	0.916	6.14167	0.856	6.14433	0.784
6.14522	0.486	6.14522	0.49	6.14522	0.897	6.14522	0.719	6.14797	0.797
6.14879	0.428	6.14879	0.456	6.14879	0.865	6.14879	0.541	6.15161	0.815
6.15235	0.398	6.15235	0.449	6.15235	0.844	6.15235	0.394	6.15527	0.837
6.15592	0.385	6.15592	0.453	6.15592	0.842	6.15592	0.295	6.15892	0.861
6.15949	0.374	6.15949	0.461	6.15949	0.855	6.15949	0.242	6.16258	0.879
6.16307	0.355	6.16307	0.481	6.16307	0.883	6.16307	0.234	6.16624	0.885
6.16665	0.333	6.16665	0.52	6.16665	0.92	6.16665	0.269	6.16991	0.884
6.17024	0.32	6.17024	0.589	6.17024	0.965	6.17024	0.348	6.17358	0.883
6.17383	0.33	6.17383	0.694	6.17383	1.012	6.17383	0.466	6.17726	0.887
6.17743	0.355	6.17743	0.825	6.17743	1.052	6.17743	0.607	6.18094	0.9
6.18102	0.347	6.18102	0.927	6.18102	1.068	6.18102	0.709	6.18463	0.918
6.18463	0.261	6.18463	0.922	6.18463	1.049	6.18463	0.686	6.18832	0.932
6.18823	0.144	6.18823	0.83	6.18823	1.013	6.18823	0.56	6.19201	0.935
6.19185	0.057	6.19185	0.733	6.19185	0.985	6.19185	0.431	6.19571	0.93
6.19546	0.008	6.19546	0.663	6.19546	0.968	6.19546	0.348	6.19942	0.925
6.19908	-0.018	6.19908	0.619	6.19908	0.961	6.19908	0.311	6.20312	0.923
6.20271	-0.027	6.20271	0.595	6.20271	0.96	6.20271	0.311	6.20684	0.929
6.20634	-0.017	6.20634	0.586	6.20634	0.966	6.20634	0.338	6.21055	0.942
6.20997	0.025	6.20997	0.593	6.20997	0.979	6.20997	0.379	6.21427	0.961
6.21361	0.107	6.21361	0.61	6.21361	1	6.21361	0.419	6.218	0.979
6.21725	0.226	6.21725	0.635	6.21725	1.027	6.21725	0.454	6.22173	0.993
6.22089	0.366	6.22089	0.67	6.22089	1.056	6.22089	0.491	6.22546	1.003
6.22454	0.508	6.22454	0.729	6.22454	1.09	6.22454	0.538	6.2292	1.012
6.2282	0.624	6.2282	0.82	6.2282	1.128	6.2282	0.586	6.23295	1.022
6.23186	0.681	6.23186	0.927	6.23186	1.17	6.23186	0.615	6.23669	1.036
6.23552	0.669	6.23552	1.013	6.23552	1.207	6.23552	0.613	6.24045	1.05
6.23919	0.605	6.23919	1.054	6.23919	1.236	6.23919	0.599	6.2442	1.061
6.24286	0.509	6.24286	1.06	6.24286	1.261	6.24286	0.594	6.24797	1.068
6.24654	0.391	6.24654	1.045	6.24654	1.284	6.24654	0.609	6.25173	1.074
6.25022	0.26	6.25022	1.013	6.25022	1.302	6.25022	0.638	6.2555	1.081
6.2539	0.152	6.2539	0.961	6.2539	1.304	6.2539	0.649	6.25928	1.094
6.25759	0.119	6.25759	0.895	6.25759	1.282	6.25759	0.604	6.26306	1.111
6.26129	0.163	6.26129	0.837	6.26129	1.248	6.26129	0.515	6.26684	1.13
6.26499	0.238	6.26499	0.803	6.26499	1.22	6.26499	0.43	6.27063	1.147
6.26869	0.315	6.26869	0.795	6.26869	1.203	6.26869	0.38	6.27442	1.16
6.2724	0.388	6.2724	0.804	6.2724	1.197	6.2724	0.371	6.27822	1.169
6.27611	0.456	6.27611	0.82	6.27611	1.199	6.27611	0.398	6.28202	1.175
6.27983	0.511	6.27983	0.833	6.27983	1.206	6.27983	0.45	6.28583	1.181
6.28355	0.543	6.28355	0.833	6.28355	1.215	6.28355	0.504	6.28964	1.187
6.28727	0.545	6.28727	0.821	6.28727	1.226	6.28727	0.537	6.29346	1.192
6.291	0.525	6.291	0.805	6.291	1.237	6.291	0.538	6.29728	1.197
6.29473	0.492	6.29473	0.799	6.29473	1.245	6.29473	0.515	6.30111	1.205
6.29847	0.454	6.29847	0.807	6.29847	1.252	6.29847	0.488	6.30494	1.217
6.30222	0.417	6.30222	0.826	6.30222	1.255	6.30222	0.47	6.30877	1.236
6.30596	0.392	6.30596	0.847	6.30596	1.256	6.30596	0.463	6.31261	1.259
6.30972	0.391	6.30972	0.861	6.30972	1.253	6.30972	0.46	6.31646	1.282
6.31347	0.422	6.31347	0.862	6.31347	1.25	6.31347	0.455	6.32031	1.303
6.31723	0.479	6.31723	0.852	6.31723	1.249	6.31723	0.447	6.32416	1.32
6.321	0.537	6.321	0.84	6.321	1.257	6.321	0.442	6.32802	1.336
6.32477	0.573	6.32477	0.837	6.32477	1.276	6.32477	0.447	6.33188	1.355
6.32854	0.571	6.32854	0.85	6.32854	1.304	6.32854	0.468	6.33575	1.382
6.33232	0.531	6.33232	0.879	6.33232	1.335	6.33232	0.501	6.33962	1.42
6.33611	0.473	6.33611	0.919	6.33611	1.364	6.33611	0.54	6.3435	1.461
6.3399	0.431	6.3399	0.959	6.3399	1.386	6.3399	0.575	6.34738	1.486
6.34369	0.431	6.34369	0.982	6.34369	1.4	6.34369	0.599	6.35127	1.488
6.34749	0.477	6.34749	0.982	6.34749	1.41	6.34749	0.611	6.35516	1.478
6.35129	0.551	6.35129	0.962	6.35129	1.421	6.35129	0.614	6.35906	1.47
6.3551	0.623	6.3551	0.935	6.3551	1.435	6.3551	0.612	6.36296	1.471
6.35891	0.673	6.35891	0.913	6.35891	1.45	6.35891	0.607	6.36686	1.487
6.36272	0.695	6.36272	0.905	6.36272	1.463	6.36272	0.599	6.37078	1.519
6.36654	0.697	6.36654	0.911	6.36654	1.471	6.36654	0.589	6.37469	1.557
6.37037	0.689	6.37037	0.928	6.37037	1.477	6.37037	0.576	6.37861	1.588
6.3742	0.678	6.3742	0.951	6.3742	1.483	6.3742	0.561	6.38254	1.612
6.37803	0.668	6.37803	0.975	6.37803	1.494	6.37803	0.549	6.38647	1.631
6.38187	0.663	6.38187	0.998	6.38187	1.51	6.38187	0.544	6.3904	1.648
6.38572	0.671	6.38572	1.017	6.38572	1.531	6.38572	0.557	6.39434	1.662
6.38957	0.7	6.38957	1.032	6.38957	1.551	6.38957	0.593	6.39829	1.666
6.39342	0.751	6.39342	1.048	6.39342	1.571	6.39342	0.656	6.40224	1.657
6.39728	0.816	6.39728	1.067	6.39728	1.59	6.39728	0.744	6.40619	1.63
6.40114	0.881	6.40114	1.091	6.40114	1.611	6.40114	0.858	6.41015	1.591
6.40501	0.925	6.40501	1.113	6.40501	1.637	6.40501	1.006	6.41411	1.584
6.40888	0.919	6.40888	1.126	6.40888	1.662	6.40888	1.187	6.41808	1.685
6.41276	0.849	6.41276	1.129	6.41276	1.677	6.41276	1.356	6.42206	1.837
6.41664	0.756	6.41664	1.139	6.41664	1.674	6.41664	1.432	6.42604	1.927
6.42053	0.714	6.42053	1.165	6.42053	1.664	6.42053	1.406	6.43002	1.956
6.42442	0.734	6.42442	1.204	6.42442	1.658	6.42442	1.348	6.43401	1.953
6.42831	0.793	6.42831	1.25	6.42831	1.664	6.42831	1.313	6.438	1.941
6.43221	0.865	6.43221	1.301	6.43221	1.686	6.43221	1.314	6.442	1.931
6.43612	0.93	6.43612	1.355	6.43612	1.723	6.43612	1.346	6.44601	1.929
6.44003	0.963	6.44003	1.406	6.44003	1.771	6.44003	1.386	6.45001	1.933
6.44394	0.962	6.44394	1.439	6.44394	1.817	6.44394	1.41	6.45403	1.94
6.44786	0.954	6.44786	1.448	6.44786	1.854	6.44786	1.413	6.45805	1.947
6.45179	0.965	6.45179	1.441	6.45179	1.885	6.45179	1.412	6.46207	1.952
6.45572	0.998	6.45572	1.428	6.45572	1.913	6.45572	1.423	6.4661	1.958
6.45965	1.041	6.45965	1.416	6.45965	1.941	6.45965	1.447	6.47013	1.966
6.46359	1.085	6.46359	1.412	6.46359	1.966	6.46359	1.478	6.47417	1.978
6.46754	1.136	6.46754	1.417	6.46754	1.989	6.46754	1.511	6.47822	1.987
6.47149	1.221	6.47149	1.429	6.47149	2.009	6.47149	1.55	6.48226	1.977
6.47544	1.386	6.47544	1.438	6.47544	2.025	6.47544	1.611	6.48632	1.935
6.4794	1.68	6.4794	1.425	6.4794	2.022	6.4794	1.737	6.49038	1.908
6.48336	2.04	6.48336	1.372	6.48336	1.969	6.48336	1.982	6.49444	1.964
6.48733	2.138	6.48733	1.335	6.48733	1.884	6.48733	2.253	6.49851	2.052
6.49131	1.858	6.49131	1.39	6.49131	1.852	6.49131	2.342	6.50258	2.121
6.49528	1.526	6.49528	1.475	6.49528	1.865	6.49528	2.281	6.50666	2.17
6.49927	1.31	6.49927	1.539	6.49927	1.893	6.49927	2.164	6.51075	2.207
6.50326	1.203	6.50326	1.583	6.50326	1.927	6.50326	2.031	6.51484	2.238
6.50725	1.162	6.50725	1.614	6.50725	1.969	6.50725	1.908	6.51893	2.264
6.51125	1.152	6.51125	1.638	6.51125	2.022	6.51125	1.812	6.52303	2.283
6.51525	1.15	6.51525	1.652	6.51525	2.081	6.51525	1.751	6.52714	2.294
6.51926	1.146	6.51926	1.654	6.51926	2.136	6.51926	1.72	6.53125	2.303
6.52327	1.144	6.52327	1.649	6.52327	2.173	6.52327	1.709	6.53536	2.317
6.52729	1.152	6.52729	1.648	6.52729	2.182	6.52729	1.72	6.53948	2.338
6.53131	1.178	6.53131	1.665	6.53131	2.166	6.53131	1.762	6.54361	2.373
6.53534	1.234	6.53534	1.713	6.53534	2.138	6.53534	1.849	6.54774	2.422
6.53937	1.343	6.53937	1.801	6.53937	2.114	6.53937	2.002	6.55188	2.48
6.54341	1.56	6.54341	1.938	6.54341	2.118	6.54341	2.237	6.55602	2.538
6.54746	1.989	6.54746	2.125	6.54746	2.18	6.54746	2.554	6.56017	2.583
6.5515	2.741	6.5515	2.344	6.5515	2.322	6.5515	2.917	6.56432	2.614
6.55556	3.663	6.55556	2.524	6.55556	2.511	6.55556	3.201	6.56848	2.628
6.55962	3.907	6.55962	2.527	6.55962	2.603	6.55962	3.176	6.57264	2.624
6.56368	3.054	6.56368	2.354	6.56368	2.517	6.56368	2.822	6.57681	2.61
6.56775	2.087	6.56775	2.2	6.56775	2.398	6.56775	2.48	6.58098	2.6
6.57182	1.524	6.57182	2.13	6.57182	2.34	6.57182	2.295	6.58516	2.603
6.5759	1.285	6.5759	2.119	6.5759	2.331	6.5759	2.223	6.58934	2.617
6.57999	1.24	6.57999	2.142	6.57999	2.347	6.57999	2.213	6.59353	2.638
6.58408	1.305	6.58408	2.185	6.58408	2.376	6.58408	2.236	6.59772	2.661
6.58817	1.409	6.58817	2.226	6.58817	2.411	6.58817	2.26	6.60192	2.683
6.59227	1.473	6.59227	2.233	6.59227	2.441	6.59227	2.258	6.60613	2.707
6.59637	1.461	6.59637	2.188	6.59637	2.461	6.59637	2.229	6.61034	2.735
6.60048	1.408	6.60048	2.112	6.60048	2.476	6.60048	2.208	6.61456	2.765
6.6046	1.365	6.6046	2.035	6.6046	2.493	6.6046	2.228	6.61878	2.792
6.60872	1.358	6.60872	1.975	6.60872	2.514	6.60872	2.306	6.623	2.804
6.61284	1.387	6.61284	1.953	6.61284	2.54	6.61284	2.444	6.62723	2.786
6.61697	1.437	6.61697	1.987	6.61697	2.566	6.61697	2.627	6.63147	2.733
6.62111	1.474	6.62111	2.076	6.62111	2.584	6.62111	2.821	6.63571	2.701
6.62525	1.463	6.62525	2.187	6.62525	2.593	6.62525	2.988	6.63996	2.753
6.6294	1.403	6.6294	2.264	6.6294	2.597	6.6294	3.123	6.64422	2.827
6.63355	1.327	6.63355	2.273	6.63355	2.604	6.63355	3.237	6.64848	2.881
6.63771	1.285	6.63771	2.219	6.63771	2.616	6.63771	3.324	6.65274	2.919
6.64187	1.315	6.64187	2.158	6.64187	2.633	6.64187	3.342	6.65701	2.951
6.64604	1.402	6.64604	2.152	6.64604	2.655	6.64604	3.278	6.66129	2.984
6.65021	1.501	6.65021	2.202	6.65021	2.683	6.65021	3.186	6.66557	3.023
6.65439	1.593	6.65439	2.263	6.65439	2.714	6.65439	3.111	6.66985	3.068
6.65857	1.684	6.65857	2.293	6.65857	2.743	6.65857	3.048	6.67415	3.117
6.66276	1.759	6.66276	2.271	6.66276	2.764	6.66276	2.97	6.67844	3.163
6.66695	1.788	6.66695	2.212	6.66695	2.774	6.66695	2.876	6.68275	3.194
6.67115	1.75	6.67115	2.154	6.67115	2.781	6.67115	2.792	6.68706	3.208
6.67536	1.659	6.67536	2.131	6.67536	2.794	6.67536	2.746	6.69137	3.214
6.67957	1.541	6.67957	2.157	6.67957	2.816	6.67957	2.748	6.69569	3.222
6.68378	1.425	6.68378	2.238	6.68378	2.85	6.68378	2.796	6.70001	3.24
6.688	1.337	6.688	2.376	6.688	2.9	6.688	2.881	6.70435	3.274
6.69223	1.314	6.69223	2.574	6.69223	2.985	6.69223	2.995	6.70868	3.333
6.69646	1.411	6.69646	2.829	6.69646	3.132	6.69646	3.13	6.71302	3.416
6.7007	1.676	6.7007	3.08	6.7007	3.358	6.7007	3.262	6.71737	3.493
6.70494	1.976	6.70494	3.136	6.70494	3.535	6.70494	3.31	6.72173	3.534
6.70919	2.048	6.70919	2.959	6.70919	3.494	6.70919	3.211	6.72608	3.542
6.71344	1.933	6.71344	2.769	6.71344	3.357	6.71344	3.087	6.73045	3.539
6.7177	1.794	6.7177	2.653	6.7177	3.251	6.7177	3.011	6.73482	3.541
6.72196	1.701	6.72196	2.596	6.72196	3.193	6.72196	2.979	6.7392	3.554
6.72623	1.666	6.72623	2.581	6.72623	3.167	6.72623	2.982	6.74358	3.581
6.73051	1.694	6.73051	2.601	6.73051	3.158	6.73051	3.019	6.74797	3.621
6.73479	1.777	6.73479	2.646	6.73479	3.155	6.73479	3.093	6.75236	3.668
6.73907	1.895	6.73907	2.706	6.73907	3.148	6.73907	3.196	6.75676	3.717
6.74336	2.006	6.74336	2.758	6.74336	3.14	6.74336	3.296	6.76116	3.764
6.74766	2.055	6.74766	2.78	6.74766	3.144	6.74766	3.332	6.76557	3.811
6.75196	2.037	6.75196	2.773	6.75196	3.17	6.75196	3.27	6.76999	3.864
6.75627	2.008	6.75627	2.763	6.75627	3.211	6.75627	3.154	6.77441	3.924
6.76059	2.016	6.76059	2.767	6.76059	3.248	6.76059	3.058	6.77884	3.993
6.76491	2.075	6.76491	2.791	6.76491	3.273	6.76491	3.017	6.78327	4.067
6.76923	2.178	6.76923	2.834	6.76923	3.285	6.76923	3.042	6.78771	4.135
6.77356	2.316	6.77356	2.894	6.77356	3.294	6.77356	3.137	6.79216	4.182
6.7779	2.462	6.7779	2.966	6.7779	3.318	6.7779	3.297	6.79661	4.203
6.78224	2.561	6.78224	3.028	6.78224	3.385	6.78224	3.472	6.80106	4.211
6.78659	2.564	6.78659	3.055	6.78659	3.498	6.78659	3.561	6.80553	4.219
6.79094	2.51	6.79094	3.047	6.79094	3.612	6.79094	3.517	6.80999	4.233
6.7953	2.468	6.7953	3.033	6.7953	3.685	6.7953	3.408	6.81447	4.259
6.79966	2.454	6.79966	3.031	6.79966	3.721	6.79966	3.312	6.81895	4.301
6.80403	2.452	6.80403	3.042	6.80403	3.739	6.80403	3.256	6.82344	4.359
6.80841	2.445	6.80841	3.063	6.80841	3.754	6.80841	3.24	6.82793	4.424
6.81279	2.421	6.81279	3.088	6.81279	3.775	6.81279	3.257	6.83243	4.477
6.81717	2.381	6.81717	3.112	6.81717	3.801	6.81717	3.293	6.83693	4.51
6.82157	2.332	6.82157	3.129	6.82157	3.828	6.82157	3.337	6.84144	4.53
6.82597	2.289	6.82597	3.142	6.82597	3.848	6.82597	3.386	6.84596	4.545
6.83037	2.266	6.83037	3.158	6.83037	3.862	6.83037	3.443	6.85048	4.563
6.83478	2.275	6.83478	3.188	6.83478	3.876	6.83478	3.521	6.855	4.597
6.8392	2.327	6.8392	3.236	6.8392	3.901	6.8392	3.629	6.85954	4.665
6.84362	2.437	6.84362	3.303	6.84362	3.945	6.84362	3.77	6.86408	4.772
6.84804	2.62	6.84804	3.388	6.84804	4.014	6.84804	3.943	6.86862	4.867
6.85248	2.864	6.85248	3.492	6.85248	4.105	6.85248	4.128	6.87318	4.918
6.85692	3.081	6.85692	3.595	6.85692	4.2	6.85692	4.27	6.87773	4.945
6.86136	3.147	6.86136	3.648	6.86136	4.265	6.86136	4.301	6.8823	4.966
6.86581	3.065	6.86581	3.629	6.86581	4.292	6.86581	4.237	6.88687	4.989
6.87027	2.935	6.87027	3.567	6.87027	4.3	6.87027	4.154	6.89144	5.017
6.87473	2.82	6.87473	3.504	6.87473	4.307	6.87473	4.098	6.89603	5.053
6.8792	2.735	6.8792	3.458	6.8792	4.323	6.8792	4.081	6.90061	5.097
6.88367	2.684	6.88367	3.43	6.88367	4.351	6.88367	4.102	6.90521	5.145
6.88815	2.677	6.88815	3.407	6.88815	4.39	6.88815	4.164	6.90981	5.193
6.89264	2.717	6.89264	3.367	6.89264	4.43	6.89264	4.257	6.91441	5.235
6.89713	2.778	6.89713	3.302	6.89713	4.451	6.89713	4.358	6.91903	5.272
6.90163	2.818	6.90163	3.246	6.90163	4.446	6.90163	4.438	6.92365	5.307
6.90613	2.817	6.90613	3.247	6.90613	4.429	6.90613	4.494	6.92827	5.344
6.91064	2.795	6.91064	3.322	6.91064	4.418	6.91064	4.55	6.9329	5.386
6.91515	2.787	6.91515	3.463	6.91515	4.424	6.91515	4.636	6.93754	5.434
6.91967	2.835	6.91967	3.657	6.91967	4.456	6.91967	4.784	6.94218	5.485
6.9242	2.983	6.9242	3.889	6.9242	4.523	6.9242	5.02	6.94683	5.542
6.92874	3.248	6.92874	4.097	6.92874	4.633	6.92874	5.317	6.95149	5.609
6.93327	3.505	6.93327	4.165	6.93327	4.76	6.93327	5.485	6.95615	5.691
6.93782	3.586	6.93782	4.093	6.93782	4.846	6.93782	5.378	6.96082	5.785
6.94237	3.55	6.94237	4.02	6.94237	4.886	6.94237	5.16	6.9655	5.868
6.94693	3.504	6.94693	3.996	6.94693	4.914	6.94693	4.983	6.97018	5.923
6.95149	3.481	6.95149	4.001	6.95149	4.947	6.95149	4.872	6.97486	5.957
6.95606	3.48	6.95606	4.019	6.95606	4.987	6.95606	4.819	6.97956	5.985
6.96064	3.5	6.96064	4.042	6.96064	5.034	6.96064	4.82	6.98426	6.021
6.96522	3.535	6.96522	4.072	6.96522	5.084	6.96522	4.869	6.98896	6.068
6.96981	3.576	6.96981	4.115	6.96981	5.138	6.96981	4.953	6.99368	6.126
6.9744	3.603	6.9744	4.175	6.9744	5.19	6.9744	5.04	6.9984	6.184
6.979	3.604	6.979	4.245	6.979	5.234	6.979	5.091	7.00312	6.237
6.98361	3.586	6.98361	4.312	6.98361	5.268	6.98361	5.096	7.00785	6.287
6.98822	3.568	6.98822	4.367	6.98822	5.293	6.98822	5.073	7.01259	6.341
6.99284	3.563	6.99284	4.411	6.99284	5.314	6.99284	5.054	7.01734	6.404
6.99746	3.578	6.99746	4.451	6.99746	5.34	6.99746	5.059	7.02209	6.477
7.00209	3.612	7.00209	4.496	7.00209	5.373	7.00209	5.091	7.02684	6.55
7.00673	3.665	7.00673	4.546	7.00673	5.412	7.00673	5.148	7.03161	6.617
7.01137	3.734	7.01137	4.6	7.01137	5.453	7.01137	5.224	7.03638	6.681
7.01602	3.813	7.01602	4.654	7.01602	5.494	7.01602	5.322	7.04116	6.756
7.02068	3.893	7.02068	4.705	7.02068	5.536	7.02068	5.45	7.04594	6.855
7.02534	3.96	7.02534	4.752	7.02534	5.589	7.02534	5.607	7.05073	6.97
7.03001	4.011	7.03001	4.798	7.03001	5.657	7.03001	5.762	7.05553	7.07
7.03468	4.056	7.03468	4.844	7.03468	5.735	7.03468	5.861	7.06033	7.138
7.03936	4.111	7.03936	4.886	7.03936	5.805	7.03936	5.892	7.06514	7.188
7.04405	4.172	7.04405	4.92	7.04405	5.866	7.04405	5.891	7.06995	7.238
7.04874	4.231	7.04874	4.945	7.04874	5.926	7.04874	5.897	7.07478	7.3
7.05344	4.277	7.05344	4.965	7.05344	5.996	7.05344	5.922	7.07961	7.375
7.05815	4.304	7.05815	4.982	7.05815	6.074	7.05815	5.962	7.08444	7.461
7.06286	4.311	7.06286	4.998	7.06286	6.148	7.06286	6.003	7.08928	7.549
7.06758	4.302	7.06758	5.014	7.06758	6.198	7.06758	6.034	7.09413	7.632
7.0723	4.289	7.0723	5.028	7.0723	6.222	7.0723	6.061	7.09899	7.707
7.07703	4.284	7.07703	5.04	7.07703	6.232	7.07703	6.098	7.10385	7.78
7.08177	4.301	7.08177	5.057	7.08177	6.249	7.08177	6.158	7.10872	7.86
7.08651	4.351	7.08651	5.092	7.08651	6.29	7.08651	6.243	7.1136	7.955
7.09126	4.438	7.09126	5.153	7.09126	6.358	7.09126	6.345	7.11848	8.062
7.09602	4.546	7.09602	5.24	7.09602	6.439	7.09602	6.448	7.12337	8.168
7.10079	4.653	7.10079	5.342	7.10079	6.51	7.10079	6.544	7.12826	8.266
7.10555	4.752	7.10555	5.444	7.10555	6.563	7.10555	6.645	7.13317	8.36
7.11033	4.854	7.11033	5.535	7.11033	6.61	7.11033	6.77	7.13807	8.46
7.11511	4.964	7.11511	5.607	7.11511	6.678	7.11511	6.923	7.14299	8.575
7.1199	5.063	7.1199	5.654	7.1199	6.781	7.1199	7.059	7.14791	8.707
7.1247	5.117	7.1247	5.686	7.1247	6.898	7.1247	7.131	7.15284	8.848
7.1295	5.124	7.1295	5.72	7.1295	6.999	7.1295	7.147	7.15778	8.986
7.13431	5.11	7.13431	5.772	7.13431	7.081	7.13431	7.152	7.16272	9.116
7.13913	5.096	7.13913	5.844	7.13913	7.152	7.13913	7.176	7.16767	9.236
7.14395	5.087	7.14395	5.935	7.14395	7.224	7.14395	7.229	7.17263	9.345
7.14878	5.082	7.14878	6.038	7.14878	7.299	7.14878	7.301	7.17759	9.438
7.15361	5.079	7.15361	6.142	7.15361	7.373	7.15361	7.376	7.18256	9.52
7.15845	5.083	7.15845	6.235	7.15845	7.443	7.15845	7.441	7.18754	9.6
7.1633	5.103	7.1633	6.309	7.1633	7.507	7.1633	7.495	7.19253	9.689
7.16816	5.147	7.16816	6.365	7.16816	7.57	7.16816	7.549	7.19752	9.8
7.17302	5.22	7.17302	6.413	7.17302	7.639	7.17302	7.621	7.20252	9.939
7.17789	5.323	7.17789	6.464	7.17789	7.723	7.17789	7.724	7.20752	10.101
7.18276	5.448	7.18276	6.526	7.18276	7.824	7.18276	7.853	7.21253	10.261
7.18764	5.571	7.18764	6.6	7.18764	7.933	7.18764	7.991	7.21755	10.397
7.19253	5.663	7.19253	6.674	7.19253	8.031	7.19253	8.116	7.22258	10.511
7.19743	5.711	7.19743	6.743	7.19743	8.107	7.19743	8.227	7.22761	10.614
7.20233	5.726	7.20233	6.805	7.20233	8.166	7.20233	8.343	7.23265	10.721
7.20724	5.738	7.20724	6.868	7.20724	8.224	7.20724	8.485	7.2377	10.838
7.21215	5.781	7.21215	6.938	7.21215	8.294	7.21215	8.664	7.24275	10.965
7.21708	5.891	7.21708	7.02	7.21708	8.385	7.21708	8.868	7.24781	11.099
7.22201	6.073	7.22201	7.115	7.22201	8.495	7.22201	9.071	7.25288	11.235
7.22694	6.289	7.22694	7.22	7.22694	8.622	7.22694	9.244	7.25796	11.371
7.23188	6.473	7.23188	7.329	7.23188	8.764	7.23188	9.373	7.26304	11.514
7.23683	6.578	7.23683	7.435	7.23683	8.918	7.23683	9.452	7.26813	11.674
7.24179	6.61	7.24179	7.531	7.24179	9.067	7.24179	9.485	7.27323	11.858
7.24675	6.611	7.24675	7.617	7.24675	9.194	7.24675	9.492	7.27833	12.054
7.25172	6.619	7.25172	7.695	7.25172	9.294	7.25172	9.5	7.28344	12.234
7.2567	6.642	7.2567	7.773	7.2567	9.381	7.2567	9.535	7.28856	12.385
7.26168	6.673	7.26168	7.859	7.26168	9.469	7.26168	9.61	7.29369	12.518
7.26667	6.704	7.26667	7.961	7.26667	9.573	7.26667	9.734	7.29882	12.656
7.27167	6.746	7.27167	8.086	7.27167	9.701	7.27167	9.903	7.30396	12.814
7.27668	6.835	7.27668	8.232	7.27668	9.857	7.27668	10.095	7.30911	12.99
7.28169	7.004	7.28169	8.384	7.28169	10.035	7.28169	10.27	7.31426	13.171
7.28671	7.242	7.28671	8.519	7.28671	10.215	7.28671	10.404	7.31942	13.345
7.29173	7.493	7.29173	8.628	7.29173	10.378	7.29173	10.504	7.32459	13.52
7.29677	7.699	7.29677	8.71	7.29677	10.513	7.29677	10.595	7.32977	13.71
7.3018	7.825	7.3018	8.772	7.3018	10.616	7.3018	10.696	7.33495	13.93
7.30685	7.861	7.30685	8.824	7.30685	10.691	7.30685	10.817	7.34014	14.175
7.3119	7.827	7.3119	8.882	7.3119	10.755	7.3119	10.959	7.34534	14.416
7.31697	7.762	7.31697	8.959	7.31697	10.824	7.31697	11.116	7.35055	14.629
7.32203	7.702	7.32203	9.063	7.32203	10.909	7.32203	11.28	7.35576	14.817
7.32711	7.677	7.32711	9.194	7.32711	11.01	7.32711	11.455	7.36098	14.998
7.33219	7.704	7.33219	9.346	7.33219	11.123	7.33219	11.649	7.36621	15.19
7.33728	7.807	7.33728	9.517	7.33728	11.255	7.33728	11.874	7.37144	15.402
7.34238	8.002	7.34238	9.696	7.34238	11.412	7.34238	12.119	7.37669	15.634
7.34748	8.265	7.34748	9.857	7.34748	11.592	7.34748	12.345	7.38194	15.878
7.35259	8.52	7.35259	9.972	7.35259	11.772	7.35259	12.514	7.3872	16.123
7.35771	8.7	7.35771	10.044	7.35771	11.934	7.35771	12.628	7.39246	16.365
7.36283	8.797	7.36283	10.104	7.36283	12.076	7.36283	12.726	7.39773	16.606
7.36796	8.845	7.36796	10.191	7.36796	12.211	7.36796	12.843	7.40301	16.852
7.3731	8.884	7.3731	10.321	7.3731	12.351	7.3731	12.988	7.4083	17.109
7.37825	8.938	7.37825	10.484	7.37825	12.499	7.37825	13.153	7.4136	17.374
7.3834	9.01	7.3834	10.651	7.3834	12.647	7.3834	13.326	7.4189	17.647
7.38857	9.093	7.38857	10.799	7.38857	12.792	7.38857	13.511	7.42421	17.924
7.39373	9.185	7.39373	10.931	7.39373	12.942	7.39373	13.728	7.42953	18.2
7.39891	9.292	7.39891	11.065	7.39891	13.111	7.39891	13.999	7.43485	18.472
7.40409	9.425	7.40409	11.222	7.40409	13.312	7.40409	14.318	7.44019	18.739
7.40928	9.587	7.40928	11.408	7.40928	13.541	7.40928	14.633	7.44553	19.006
7.41448	9.767	7.41448	11.604	7.41448	13.77	7.41448	14.88	7.45088	19.292
7.41969	9.95	7.41969	11.788	7.41969	13.97	7.41969	15.042	7.45623	19.621
7.4249	10.127	7.4249	11.952	7.4249	14.14	7.4249	15.159	7.4616	20.013
7.43012	10.29	7.43012	12.105	7.43012	14.297	7.43012	15.28	7.46697	20.455
7.43535	10.43	7.43535	12.258	7.43535	14.462	7.43535	15.433	7.47235	20.892
7.44058	10.542	7.44058	12.42	7.44058	14.646	7.44058	15.624	7.47774	21.278
7.44582	10.636	7.44582	12.59	7.44582	14.852	7.44582	15.85	7.48313	21.616
7.45107	10.743	7.45107	12.76	7.45107	15.071	7.45107	16.099	7.48854	21.934
7.45633	10.893	7.45633	12.921	7.45633	15.292	7.45633	16.358	7.49395	22.264
7.4616	11.099	7.4616	13.076	7.4616	15.51	7.4616	16.619	7.49937	22.618
7.46687	11.34	7.46687	13.236	7.46687	15.724	7.46687	16.879	7.50479	22.998
7.47215	11.578	7.47215	13.417	7.47215	15.939	7.47215	17.141	7.51023	23.4
7.47743	11.784	7.47743	13.623	7.47743	16.158	7.47743	17.409	7.51567	23.821
7.48273	11.949	7.48273	13.848	7.48273	16.385	7.48273	17.685	7.52112	24.255
7.48803	12.09	7.48803	14.077	7.48803	16.622	7.48803	17.971	7.52658	24.697
7.49334	12.233	7.49334	14.298	7.49334	16.872	7.49334	18.266	7.53204	25.141
7.49866	12.388	7.49866	14.508	7.49866	17.132	7.49866	18.567	7.53752	25.587
7.50398	12.55	7.50398	14.707	7.50398	17.395	7.50398	18.873	7.543	26.04
7.50932	12.706	7.50932	14.9	7.50932	17.651	7.50932	19.189	7.54849	26.502
7.51466	12.85	7.51466	15.092	7.51466	17.897	7.51466	19.529	7.55399	26.975
7.52001	12.996	7.52001	15.296	7.52001	18.138	7.52001	19.913	7.55949	27.457
7.52536	13.178	7.52536	15.529	7.52536	18.391	7.52536	20.354	7.56501	27.955
7.53073	13.433	7.53073	15.806	7.53073	18.679	7.53073	20.839	7.57053	28.482
7.5361	13.763	7.5361	16.117	7.5361	19.01	7.5361	21.318	7.57606	29.049
7.54148	14.108	7.54148	16.428	7.54148	19.367	7.54148	21.728	7.5816	29.65
7.54686	14.399	7.54686	16.707	7.54686	19.718	7.54686	22.051	7.58714	30.259
7.55226	14.624	7.55226	16.958	7.55226	20.052	7.55226	22.325	7.5927	30.85
7.55766	14.821	7.55766	17.201	7.55766	20.375	7.55766	22.597	7.59826	31.418
7.56307	15.033	7.56307	17.452	7.56307	20.7	7.56307	22.892	7.60383	31.985
7.56849	15.282	7.56849	17.714	7.56849	21.034	7.56849	23.219	7.60941	32.575
7.57391	15.557	7.57391	17.979	7.57391	21.378	7.57391	23.572	7.61499	33.198
7.57935	15.838	7.57935	18.239	7.57935	21.733	7.57935	23.95	7.62059	33.845
7.58479	16.107	7.58479	18.495	7.58479	22.098	7.58479	24.355	7.62619	34.498
7.59024	16.367	7.59024	18.758	7.59024	22.468	7.59024	24.789	7.6318	35.151
7.5957	16.634	7.5957	19.042	7.5957	22.839	7.5957	25.248	7.63742	35.812
7.60116	16.919	7.60116	19.36	7.60116	23.204	7.60116	25.727	7.64305	36.493
7.60663	17.225	7.60663	19.713	7.60663	23.568	7.60663	26.221	7.64869	37.202
7.61211	17.535	7.61211	20.088	7.61211	23.943	7.61211	26.727	7.65433	37.934
7.6176	17.828	7.6176	20.467	7.6176	24.339	7.6176	27.242	7.65999	38.681
7.6231	18.084	7.6231	20.834	7.6231	24.757	7.6231	27.765	7.66565	39.439
7.62861	18.299	7.62861	21.185	7.62861	25.189	7.62861	28.297	7.67132	40.213
7.63412	18.492	7.63412	21.528	7.63412	25.629	7.63412	28.848	7.677	41.004
7.63964	18.7	7.63964	21.88	7.63964	26.077	7.63964	29.433	7.68268	41.81
7.64517	18.964	7.64517	22.254	7.64517	26.538	7.64517	30.056	7.68838	42.627
7.65071	19.307	7.65071	22.653	7.65071	27.015	7.65071	30.702	7.69408	43.454
7.65625	19.711	7.65625	23.067	7.65625	27.506	7.65625	31.343	7.69979	44.296
7.66181	20.134	7.66181	23.485	7.66181	28.004	7.66181	31.961	7.70551	45.161
7.66737	20.539	7.66737	23.903	7.66737	28.507	7.66737	32.566	7.71124	46.049
7.67294	20.916	7.67294	24.32	7.67294	29.018	7.67294	33.181	7.71698	46.955
7.67852	21.275	7.67852	24.738	7.67852	29.538	7.67852	33.82	7.72273	47.87
7.6841	21.621	7.6841	25.147	7.6841	30.064	7.6841	34.482	7.72848	48.793
7.6897	21.954	7.6897	25.536	7.6897	30.589	7.6897	35.152	7.73424	49.725
7.6953	22.27	7.6953	25.903	7.6953	31.113	7.6953	35.818	7.74002	50.674
7.70091	22.576	7.70091	26.255	7.70091	31.639	7.70091	36.487	7.7458	51.648
7.70653	22.893	7.70653	26.617	7.70653	32.178	7.70653	37.174	7.75159	52.656
7.71216	23.246	7.71216	27.011	7.71216	32.738	7.71216	37.886	7.75738	53.7
7.71779	23.643	7.71779	27.452	7.71779	33.321	7.71779	38.616	7.76319	54.772
7.72344	24.077	7.72344	27.935	7.72344	33.92	7.72344	39.345	7.76901	55.852
7.72909	24.527	7.72909	28.443	7.72909	34.524	7.72909	40.069	7.77483	56.923
7.73475	24.972	7.73475	28.956	7.73475	35.128	7.73475	40.804	7.78066	57.975
7.74042	25.401	7.74042	29.461	7.74042	35.731	7.74042	41.581	7.7865	59.017
7.7461	25.818	7.7461	29.958	7.7461	36.339	7.7461	42.425	7.79235	60.065
7.75178	26.237	7.75178	30.452	7.75178	36.952	7.75178	43.33	7.79821	61.137
7.75748	26.67	7.75748	30.954	7.75748	37.572	7.75748	44.271	7.80408	62.251
7.76318	27.121	7.76318	31.473	7.76318	38.205	7.76318	45.218	7.80996	63.416
7.76889	27.583	7.76889	32.01	7.76889	38.855	7.76889	46.157	7.81584	64.625
7.77461	28.04	7.77461	32.558	7.77461	39.528	7.77461	47.093	7.82174	65.86
7.78034	28.48	7.78034	33.098	7.78034	40.223	7.78034	48.039	7.82764	67.098
7.78608	28.902	7.78608	33.616	7.78608	40.935	7.78608	49.003	7.83355	68.325
7.79182	29.314	7.79182	34.103	7.79182	41.661	7.79182	49.987	7.83947	69.541
7.79758	29.721	7.79758	34.564	7.79758	42.402	7.79758	50.986	7.8454	70.754
7.80334	30.118	7.80334	35.01	7.80334	43.154	7.80334	51.992	7.85134	71.981
7.80911	30.5	7.80911	35.456	7.80911	43.908	7.80911	53.001	7.85729	73.232
7.81489	30.874	7.81489	35.918	7.81489	44.652	7.81489	54.013	7.86325	74.514
7.82068	31.261	7.82068	36.415	7.82068	45.379	7.82068	55.04	7.86921	75.816
7.82648	31.683	7.82648	36.955	7.82648	46.088	7.82648	56.095	7.87519	77.119
7.83228	32.143	7.83228	37.535	7.83228	46.787	7.83228	57.182	7.88117	78.401
7.8381	32.625	7.8381	38.133	7.8381	47.482	7.8381	58.294	7.88717	79.654
7.84392	33.104	7.84392	38.719	7.84392	48.171	7.84392	59.419	7.89317	80.881
7.84975	33.566	7.84975	39.272	7.84975	48.856	7.84975	60.547	7.89918	82.085
7.85559	34.013	7.85559	39.786	7.85559	49.542	7.85559	61.679	7.9052	83.262
7.86144	34.446	7.86144	40.272	7.86144	50.239	7.86144	62.818	7.91123	84.406
7.8673	34.861	7.8673	40.748	7.8673	50.953	7.8673	63.971	7.91727	85.519
7.87317	35.245	7.87317	41.228	7.87317	51.686	7.87317	65.139	7.92332	86.603
7.87904	35.58	7.87904	41.714	7.87904	52.426	7.87904	66.311	7.92937	87.661
7.88493	35.861	7.88493	42.202	7.88493	53.159	7.88493	67.468	7.93544	88.687
7.89082	36.099	7.89082	42.68	7.89082	53.867	7.89082	68.585	7.94152	89.672
7.89672	36.326	7.89672	43.141	7.89672	54.533	7.89672	69.649	7.9476	90.607
7.90263	36.575	7.90263	43.578	7.90263	55.141	7.90263	70.663	7.9537	91.489
7.90855	36.863	7.90855	43.988	7.90855	55.688	7.90855	71.645	7.9598	92.311
7.91448	37.18	7.91448	44.366	7.91448	56.18	7.91448	72.612	7.96592	93.064
7.92042	37.503	7.92042	44.71	7.92042	56.638	7.92042	73.568	7.97204	93.741
7.92637	37.805	7.92637	45.017	7.92637	57.092	7.92637	74.503	7.97817	94.331
7.93233	38.079	7.93233	45.293	7.93233	57.558	7.93233	75.396	7.98431	94.825
7.93829	38.324	7.93829	45.544	7.93829	58.033	7.93829	76.226	7.99046	95.214
7.94427	38.536	7.94427	45.775	7.94427	58.487	7.94427	76.982	7.99662	95.498
7.95025	38.697	7.95025	45.984	7.95025	58.891	7.95025	77.67	8.0028	95.687
7.95624	38.789	7.95624	46.17	7.95624	59.227	7.95624	78.309	8.00897	95.795
7.96224	38.817	7.96224	46.331	7.96224	59.496	7.96224	78.905	8.01516	95.827
7.96825	38.809	7.96825	46.47	7.96825	59.71	7.96825	79.445	8.02136	95.774
7.97427	38.805	7.97427	46.585	7.97427	59.885	7.97427	79.897	8.02757	95.612
7.9803	38.82	7.9803	46.672	7.9803	60.035	7.9803	80.239	8.03379	95.323
7.98634	38.84	7.98634	46.721	7.98634	60.167	7.98634	80.478	8.04002	94.891
7.99239	38.833	7.99239	46.723	7.99239	60.273	7.99239	80.642	8.04625	94.32
7.99845	38.778	7.99845	46.669	7.99845	60.326	7.99845	80.752	8.0525	93.623
8.00451	38.675	8.00451	46.56	8.00451	60.292	8.00451	80.802	8.05876	92.823
8.01059	38.545	8.01059	46.41	8.01059	60.155	8.01059	80.759	8.06503	91.94
8.01667	38.401	8.01667	46.235	8.01667	59.925	8.01667	80.588	8.0713	90.982
8.02277	38.242	8.02277	46.047	8.02277	59.629	8.02277	80.275	8.07759	89.958
8.02887	38.057	8.02887	45.844	8.02887	59.294	8.02887	79.837	8.08388	88.874
8.03498	37.842	8.03498	45.616	8.03498	58.936	8.03498	79.316	8.09019	87.739
8.04111	37.606	8.04111	45.356	8.04111	58.56	8.04111	78.754	8.0965	86.557
8.04724	37.361	8.04724	45.065	8.04724	58.168	8.04724	78.172	8.10283	85.322
8.05338	37.107	8.05338	44.751	8.05338	57.757	8.05338	77.567	8.10917	84.024
8.05953	36.832	8.05953	44.422	8.05953	57.324	8.05953	76.922	8.11551	82.66
8.06569	36.523	8.06569	44.079	8.06569	56.863	8.06569	76.217	8.12187	81.244
8.07186	36.184	8.07186	43.715	8.07186	56.368	8.07186	75.449	8.12823	79.795
8.07804	35.835	8.07804	43.32	8.07804	55.834	8.07804	74.62	8.13461	78.332
8.08423	35.501	8.08423	42.889	8.08423	55.262	8.08423	73.731	8.14099	76.861
8.09042	35.189	8.09042	42.425	8.09042	54.655	8.09042	72.781	8.14739	75.383
8.09663	34.876	8.09663	41.936	8.09663	54.018	8.09663	71.768	8.15379	73.891
8.10285	34.525	8.10285	41.433	8.10285	53.354	8.10285	70.689	8.16021	72.388
8.10908	34.107	8.10908	40.919	8.10908	52.664	8.10908	69.546	8.16663	70.877
8.11531	33.624	8.11531	40.395	8.11531	51.945	8.11531	68.348	8.17307	69.37
8.12156	33.105	8.12156	39.86	8.12156	51.194	8.12156	67.114	8.17951	67.871
8.12781	32.589	8.12781	39.318	8.12781	50.415	8.12781	65.865	8.18597	66.382
8.13408	32.091	8.13408	38.773	8.13408	49.619	8.13408	64.621	8.19243	64.898
8.14036	31.606	8.14036	38.222	8.14036	48.814	8.14036	63.388	8.19891	63.418
8.14664	31.114	8.14664	37.657	8.14664	48.012	8.14664	62.165	8.2054	61.95
8.15294	30.606	8.15294	37.07	8.15294	47.217	8.15294	60.951	8.21189	60.508
8.15924	30.08	8.15924	36.457	8.15924	46.431	8.15924	59.743	8.2184	59.101
8.16556	29.545	8.16556	35.82	8.16556	45.649	8.16556	58.538	8.22492	57.728
8.17188	29.009	8.17188	35.163	8.17188	44.859	8.17188	57.327	8.23145	56.38
8.17822	28.482	8.17822	34.491	8.17822	44.048	8.17822	56.105	8.23798	55.046
8.18456	27.975	8.18456	33.811	8.18456	43.212	8.18456	54.874	8.24453	53.72
8.19091	27.494	8.19091	33.136	8.19091	42.358	8.19091	53.65	8.25109	52.407
8.19728	27.033	8.19728	32.482	8.19728	41.508	8.19728	52.449	8.25766	51.122
8.20365	26.577	8.20365	31.856	8.20365	40.682	8.20365	51.278	8.26424	49.879
8.21004	26.104	8.21004	31.255	8.21004	39.888	8.21004	50.131	8.27083	48.687
8.21643	25.596	8.21643	30.667	8.21643	39.118	8.21643	48.992	8.27743	47.541
8.22284	25.048	8.22284	30.079	8.22284	38.349	8.22284	47.85	8.28404	46.434
8.22925	24.464	8.22925	29.486	8.22925	37.563	8.22925	46.7	8.29067	45.355
8.23568	23.856	8.23568	28.893	8.23568	36.757	8.23568	45.552	8.2973	44.297
8.24211	23.247	8.24211	28.306	8.24211	35.943	8.24211	44.425	8.30394	43.258
8.24856	22.663	8.24856	27.732	8.24856	35.137	8.24856	43.333	8.31059	42.235
8.25501	22.125	8.25501	27.169	8.25501	34.349	8.25501	42.282	8.31726	41.232
8.26148	21.643	8.26148	26.61	8.26148	33.582	8.26148	41.262	8.32393	40.251
8.26795	21.21	8.26795	26.047	8.26795	32.833	8.26795	40.257	8.33062	39.296
8.27444	20.814	8.27444	25.478	8.27444	32.104	8.27444	39.255	8.33732	38.367
8.28093	20.436	8.28093	24.909	8.28093	31.399	8.28093	38.262	8.34402	37.462
8.28744	20.061	8.28744	24.348	8.28744	30.718	8.28744	37.296	8.35074	36.578
8.29396	19.675	8.29396	23.798	8.29396	30.056	8.29396	36.374	8.35747	35.717
8.30048	19.263	8.30048	23.256	8.30048	29.404	8.30048	35.498	8.36421	34.88
8.30702	18.816	8.30702	22.712	8.30702	28.75	8.30702	34.656	8.37096	34.066
8.31357	18.343	8.31357	22.165	8.31357	28.09	8.31357	33.826	8.37772	33.272
8.32013	17.87	8.32013	21.622	8.32013	27.428	8.32013	32.996	8.3845	32.493
8.32669	17.427	8.32669	21.099	8.32669	26.777	8.32669	32.168	8.39128	31.725
8.33327	17.028	8.33327	20.61	8.33327	26.149	8.33327	31.353	8.39807	30.968
8.33986	16.662	8.33986	20.16	8.33986	25.549	8.33986	30.56	8.40488	30.224
8.34646	16.299	8.34646	19.739	8.34646	24.973	8.34646	29.79	8.4117	29.493
8.35307	15.911	8.35307	19.332	8.35307	24.415	8.35307	29.039	8.41852	28.776
8.35969	15.491	8.35969	18.92	8.35969	23.871	8.35969	28.303	8.42536	28.073
8.36633	15.057	8.36633	18.494	8.36633	23.342	8.36633	27.585	8.43221	27.39
8.37297	14.633	8.37297	18.057	8.37297	22.832	8.37297	26.89	8.43907	26.73
8.37962	14.236	8.37962	17.619	8.37962	22.341	8.37962	26.226	8.44595	26.094
8.38629	13.865	8.38629	17.189	8.38629	21.864	8.38629	25.595	8.45283	25.482
8.39296	13.516	8.39296	16.775	8.39296	21.39	8.39296	24.996	8.45972	24.887
8.39964	13.182	8.39964	16.376	8.39964	20.912	8.39964	24.426	8.46663	24.303
8.40634	12.868	8.40634	15.99	8.40634	20.427	8.40634	23.879	8.47355	23.727
8.41305	12.579	8.41305	15.614	8.41305	19.942	8.41305	23.351	8.48048	23.159
8.41976	12.319	8.41976	15.249	8.41976	19.467	8.41976	22.838	8.48742	22.605
8.42649	12.08	8.42649	14.892	8.42649	19.015	8.42649	22.338	8.49437	22.07
8.43323	11.846	8.43323	14.544	8.43323	18.589	8.43323	21.841	8.50133	21.556
8.43998	11.598	8.43998	14.206	8.43998	18.188	8.43998	21.339	8.5083	21.062
8.44674	11.321	8.44674	13.88	8.44674	17.801	8.44674	20.825	8.51529	20.586
8.45351	11.012	8.45351	13.566	8.45351	17.421	8.45351	20.303	8.52229	20.122
8.4603	10.68	8.4603	13.261	8.4603	17.042	8.4603	19.784	8.52929	19.665
8.46709	10.345	8.46709	12.958	8.46709	16.664	8.46709	19.281	8.53631	19.213
8.4739	10.029	8.4739	12.653	8.4739	16.285	8.4739	18.799	8.54335	18.768
8.48071	9.748	8.48071	12.347	8.48071	15.904	8.48071	18.335	8.55039	18.333
8.48754	9.511	8.48754	12.047	8.48754	15.521	8.48754	17.881	8.55744	17.914
8.49438	9.317	8.49438	11.76	8.49438	15.141	8.49438	17.433	8.56451	17.514
8.50123	9.155	8.50123	11.487	8.50123	14.772	8.50123	16.994	8.57159	17.131
8.50809	9.003	8.50809	11.223	8.50809	14.422	8.50809	16.563	8.57868	16.762
8.51496	8.837	8.51496	10.961	8.51496	14.091	8.51496	16.143	8.58578	16.402
8.52184	8.638	8.52184	10.699	8.52184	13.773	8.52184	15.733	8.59289	16.048
8.52873	8.402	8.52873	10.437	8.52873	13.462	8.52873	15.333	8.60002	15.696
8.53564	8.144	8.53564	10.178	8.53564	13.15	8.53564	14.944	8.60716	15.348
8.54256	7.89	8.54256	9.925	8.54256	12.836	8.54256	14.571	8.6143	15.004
8.54948	7.667	8.54948	9.679	8.54948	12.524	8.54948	14.218	8.62146	14.666
8.55642	7.484	8.55642	9.444	8.55642	12.218	8.55642	13.883	8.62864	14.335
8.56337	7.327	8.56337	9.22	8.56337	11.924	8.56337	13.561	8.63582	14.017
8.57033	7.173	8.57033	9.006	8.57033	11.644	8.57033	13.241	8.64302	13.713
8.57731	6.997	8.57731	8.799	8.57731	11.38	8.57731	12.92	8.65023	13.426
8.58429	6.787	8.58429	8.6	8.58429	11.131	8.58429	12.598	8.65745	13.154
8.59129	6.549	8.59129	8.408	8.59129	10.896	8.59129	12.283	8.66468	12.893
8.5983	6.298	8.5983	8.222	8.5983	10.673	8.5983	11.979	8.67193	12.638
8.60532	6.055	8.60532	8.037	8.60532	10.456	8.60532	11.686	8.67918	12.386
8.61235	5.834	8.61235	7.846	8.61235	10.243	8.61235	11.398	8.68645	12.133
8.61939	5.643	8.61939	7.642	8.61939	10.028	8.61939	11.115	8.69373	11.878
8.62644	5.483	8.62644	7.428	8.62644	9.807	8.62644	10.84	8.70103	11.624
8.63351	5.348	8.63351	7.215	8.63351	9.577	8.63351	10.578	8.70833	11.37
8.64059	5.226	8.64059	7.019	8.64059	9.34	8.64059	10.33	8.71565	11.119
8.64767	5.105	8.64767	6.848	8.64767	9.104	8.64767	10.092	8.72298	10.869
8.65477	4.976	8.65477	6.701	8.65477	8.877	8.65477	9.858	8.73032	10.62
8.66189	4.835	8.66189	6.57	8.66189	8.665	8.66189	9.627	8.73768	10.372
8.66901	4.684	8.66901	6.443	8.66901	8.467	8.66901	9.4	8.74504	10.126
8.67615	4.53	8.67615	6.31	8.67615	8.28	8.67615	9.178	8.75242	9.885
8.6833	4.379	8.6833	6.163	8.6833	8.1	8.6833	8.961	8.75982	9.654
8.69046	4.235	8.69046	6.003	8.69046	7.929	8.69046	8.745	8.76722	9.433
8.69763	4.102	8.69763	5.837	8.69763	7.769	8.69763	8.529	8.77464	9.223
8.70481	3.979	8.70481	5.676	8.70481	7.626	8.70481	8.315	8.78207	9.021
8.71201	3.869	8.71201	5.527	8.71201	7.497	8.71201	8.109	8.78951	8.826
8.71921	3.774	8.71921	5.389	8.71921	7.374	8.71921	7.917	8.79697	8.635
8.72643	3.695	8.72643	5.25	8.72643	7.243	8.72643	7.738	8.80443	8.447
8.73367	3.628	8.73367	5.1	8.73367	7.097	8.73367	7.565	8.81191	8.263
8.74091	3.566	8.74091	4.939	8.74091	6.938	8.74091	7.392	8.81941	8.084
8.74817	3.499	8.74817	4.78	8.74817	6.776	8.74817	7.217	8.82691	7.909
8.75543	3.437	8.75543	4.632	8.75543	6.614	8.75543	7.044	8.83443	7.739
8.76271	3.405	8.76271	4.5	8.76271	6.447	8.76271	6.879	8.84196	7.57
8.77001	3.433	8.77001	4.382	8.77001	6.265	8.77001	6.719	8.84951	7.403
8.77731	3.52	8.77731	4.273	8.77731	6.065	8.77731	6.557	8.85706	7.239
8.78463	3.622	8.78463	4.168	8.78463	5.857	8.78463	6.385	8.86463	7.079
8.79196	3.666	8.79196	4.069	8.79196	5.663	8.79196	6.203	8.87222	6.925
8.7993	3.592	8.7993	3.973	8.7993	5.501	8.7993	6.019	8.87981	6.776
8.80665	3.389	8.80665	3.879	8.80665	5.377	8.80665	5.846	8.88742	6.631
8.81402	3.106	8.81402	3.782	8.81402	5.286	8.81402	5.688	8.89504	6.49
8.8214	2.815	8.8214	3.681	8.8214	5.214	8.8214	5.548	8.90268	6.352
8.82879	2.57	8.82879	3.577	8.82879	5.148	8.82879	5.422	8.91033	6.218
8.83619	2.393	8.83619	3.475	8.83619	5.077	8.83619	5.305	8.91799	6.084
8.84361	2.276	8.84361	3.378	8.84361	4.991	8.84361	5.19	8.92566	5.951
8.85104	2.201	8.85104	3.291	8.85104	4.886	8.85104	5.066	8.93335	5.82
8.85848	2.154	8.85848	3.212	8.85848	4.764	8.85848	4.925	8.94105	5.694
8.86594	2.119	8.86594	3.137	8.86594	4.634	8.86594	4.767	8.94877	5.573
8.8734	2.075	8.8734	3.061	8.8734	4.506	8.8734	4.6	8.9565	5.456
8.88088	2.001	8.88088	2.979	8.88088	4.389	8.88088	4.44	8.96424	5.342
8.88837	1.89	8.88837	2.889	8.88837	4.284	8.88837	4.301	8.97199	5.229
8.89588	1.754	8.89588	2.79	8.89588	4.189	8.89588	4.187	8.97976	5.116
8.9034	1.623	8.9034	2.681	8.9034	4.099	8.9034	4.092	8.98754	5.003
8.91093	1.527	8.91093	2.563	8.91093	4.008	8.91093	4.005	8.99534	4.894
8.91847	1.472	8.91847	2.437	8.91847	3.913	8.91847	3.913	9.00314	4.789
8.92603	1.438	8.92603	2.313	8.92603	3.812	8.92603	3.811	9.01097	4.689
8.9336	1.395	8.9336	2.205	8.9336	3.709	8.9336	3.7	9.0188	4.59
8.94118	1.32	8.94118	2.125	8.94118	3.609	8.94118	3.582	9.02665	4.493
8.94877	1.214	8.94877	2.079	8.94877	3.515	8.94877	3.459	9.03451	4.397
8.95638	1.093	8.95638	2.06	8.95638	3.43	8.95638	3.335	9.04239	4.301
8.964	0.979	8.964	2.051	8.964	3.35	8.964	3.215	9.05028	4.209
8.97164	0.886	8.97164	2.033	8.97164	3.272	8.97164	3.104	9.05819	4.124
8.97929	0.816	8.97929	1.989	8.97929	3.194	8.97929	3.005	9.0661	4.045
8.98695	0.766	8.98695	1.916	8.98695	3.112	8.98695	2.918	9.07404	3.973
8.99462	0.731	8.99462	1.822	8.99462	3.027	8.99462	2.837	9.08198	3.902
9.00231	0.701	9.00231	1.724	9.00231	2.941	9.00231	2.758	9.08994	3.829
9.01001	0.663	9.01001	1.64	9.01001	2.856	9.01001	2.678	9.09791	3.751
9.01772	0.606	9.01772	1.579	9.01772	2.771	9.01772	2.599	9.1059	3.671
9.02545	0.523	9.02545	1.536	9.02545	2.688	9.02545	2.521	9.1139	3.591
9.03319	0.419	9.03319	1.499	9.03319	2.609	9.03319	2.445	9.12192	3.514
9.04094	0.307	9.04094	1.46	9.04094	2.536	9.04094	2.372	9.12995	3.442
9.04871	0.203	9.04871	1.419	9.04871	2.472	9.04871	2.303	9.13799	3.377
9.05649	0.122	9.05649	1.381	9.05649	2.417	9.05649	2.237	9.14605	3.315
9.06428	0.07	9.06428	1.353	9.06428	2.369	9.06428	2.172	9.15412	3.256
9.07209	0.044	9.07209	1.332	9.07209	2.321	9.07209	2.104	9.16221	3.194
9.07991	0.035	9.07991	1.31	9.07991	2.268	9.07991	2.029	9.17031	3.131
9.08775	0.034	9.08775	1.278	9.08775	2.207	9.08775	1.947	9.17843	3.066
9.09559	0.036	9.09559	1.233	9.09559	2.139	9.09559	1.866	9.18656	3.003
9.10346	0.051	9.10346	1.179	9.10346	2.067	9.10346	1.796	9.1947	2.946
9.11133	0.091	9.11133	1.121	9.11133	1.994	9.11133	1.74	9.20286	2.893
9.11922	0.158	9.11922	1.062	9.11922	1.925	9.11922	1.695	9.21103	2.842
9.12712	0.228	9.12712	1.009	9.12712	1.863	9.12712	1.651	9.21922	2.792
9.13504	0.264	9.13504	0.964	9.13504	1.813	9.13504	1.602	9.22742	2.739
9.14297	0.239	9.14297	0.93	9.14297	1.775	9.14297	1.545	9.23564	2.685
9.15092	0.158	9.15092	0.905	9.15092	1.746	9.15092	1.484	9.24387	2.628
9.15888	0.059	9.15888	0.879	9.15888	1.721	9.15888	1.425	9.25212	2.568
9.16685	-0.016	9.16685	0.844	9.16685	1.694	9.16685	1.371	9.26038	2.506
9.17484	-0.052	9.17484	0.793	9.17484	1.664	9.17484	1.321	9.26865	2.445
9.18284	-0.065	9.18284	0.73	9.18284	1.63	9.18284	1.268	9.27694	2.389
9.19085	-0.086	9.19085	0.665	9.19085	1.593	9.19085	1.207	9.28525	2.34
9.19888	-0.13	9.19888	0.612	9.19888	1.552	9.19888	1.138	9.29357	2.3
9.20692	-0.19	9.20692	0.577	9.20692	1.506	9.20692	1.067	9.3019	2.265
9.21498	-0.243	9.21498	0.557	9.21498	1.457	9.21498	1.005	9.31025	2.231
9.22305	-0.272	9.22305	0.542	9.22305	1.41	9.22305	0.959	9.31862	2.194
9.23114	-0.277	9.23114	0.522	9.23114	1.366	9.23114	0.929	9.327	2.152
9.23924	-0.269	9.23924	0.492	9.23924	1.323	9.23924	0.907	9.33539	2.108
9.24735	-0.265	9.24735	0.451	9.24735	1.277	9.24735	0.884	9.3438	2.066
9.25548	-0.276	9.25548	0.399	9.25548	1.226	9.25548	0.852	9.35223	2.031
9.26362	-0.306	9.26362	0.339	9.26362	1.172	9.26362	0.811	9.36067	2.002
9.27178	-0.349	9.27178	0.277	9.27178	1.123	9.27178	0.762	9.36913	1.974
9.27995	-0.387	9.27995	0.223	9.27995	1.082	9.27995	0.71	9.3776	1.942
9.28814	-0.406	9.28814	0.186	9.28814	1.048	9.28814	0.658	9.38608	1.904
9.29634	-0.41	9.29634	0.165	9.29634	1.013	9.29634	0.609	9.39459	1.858
9.30456	-0.426	9.30456	0.156	9.30456	0.975	9.30456	0.563	9.4031	1.809
9.31279	-0.484	9.31279	0.149	9.31279	0.935	9.31279	0.52	9.41164	1.758
9.32103	-0.602	9.32103	0.139	9.32103	0.899	9.32103	0.481	9.42018	1.71
9.32929	-0.761	9.32929	0.124	9.32929	0.871	9.32929	0.449	9.42875	1.666
9.33757	-0.92	9.33757	0.109	9.33757	0.851	9.33757	0.429	9.43733	1.629
9.34586	-1.03	9.34586	0.1	9.34586	0.836	9.34586	0.42	9.44592	1.598
9.35416	-1.067	9.35416	0.103	9.35416	0.822	9.35416	0.417	9.45453	1.573
9.36248	-1.033	9.36248	0.112	9.36248	0.808	9.36248	0.409	9.46316	1.552
9.37081	-0.96	9.37081	0.116	9.37081	0.79	9.37081	0.384	9.4718	1.529
9.37916	-0.887	9.37916	0.104	9.37916	0.768	9.37916	0.342	9.48046	1.503
9.38753	-0.841	9.38753	0.072	9.38753	0.744	9.38753	0.288	9.48913	1.475
9.39591	-0.82	9.39591	0.034	9.39591	0.722	9.39591	0.232	9.49782	1.447
9.4043	-0.792	9.4043	0.006	9.4043	0.704	9.4043	0.185	9.50653	1.422
9.41271	-0.72	9.41271	-0.002	9.41271	0.685	9.41271	0.153	9.51525	1.399
9.42113	-0.595	9.42113	0.002	9.42113	0.662	9.42113	0.137	9.52399	1.373
9.42957	-0.453	9.42957	0.001	9.42957	0.632	9.42957	0.13	9.53274	1.341
9.43803	-0.357	9.43803	-0.017	9.43803	0.6	9.43803	0.124	9.54151	1.303
9.4465	-0.36	9.4465	-0.06	9.4465	0.574	9.4465	0.112	9.5503	1.263
9.45498	-0.466	9.45498	-0.124	9.45498	0.557	9.45498	0.092	9.5591	1.227
9.46349	-0.637	9.46349	-0.202	9.46349	0.542	9.46349	0.066	9.56792	1.198
9.472	-0.815	9.472	-0.287	9.472	0.522	9.472	0.038	9.57675	1.176
9.48053	-0.958	9.48053	-0.372	9.48053	0.49	9.48053	0.006	9.5856	1.156
9.48908	-1.049	9.48908	-0.449	9.48908	0.45	9.48908	-0.027	9.59447	1.133
9.49764	-1.09	9.49764	-0.509	9.49764	0.412	9.49764	-0.06	9.60335	1.102
9.50622	-1.091	9.50622	-0.549	9.50622	0.381	9.50622	-0.09	9.61225	1.063
9.51482	-1.068	9.51482	-0.569	9.51482	0.359	9.51482	-0.112	9.62117	1.02
9.52343	-1.047	9.52343	-0.57	9.52343	0.341	9.52343	-0.124	9.6301	0.978
9.53205	-1.053	9.53205	-0.554	9.53205	0.321	9.53205	-0.129	9.63905	0.943
9.54069	-1.094	9.54069	-0.526	9.54069	0.299	9.54069	-0.131	9.64802	0.917
9.54935	-1.156	9.54935	-0.491	9.54935	0.276	9.54935	-0.135	9.657	0.898
9.55802	-1.208	9.55802	-0.456	9.55802	0.257	9.55802	-0.145	9.666	0.88
9.56671	-1.227	9.56671	-0.427	9.56671	0.243	9.56671	-0.164	9.67502	0.86
9.57542	-1.219	9.57542	-0.407	9.57542	0.233	9.57542	-0.194	9.68405	0.836
9.58414	-1.209	9.58414	-0.399	9.58414	0.225	9.58414	-0.231	9.69311	0.812
9.59287	-1.229	9.59287	-0.407	9.59287	0.214	9.59287	-0.268	9.70217	0.791
9.60162	-1.284	9.60162	-0.431	9.60162	0.198	9.60162	-0.299	9.71126	0.774
9.61039	-1.355	9.61039	-0.473	9.61039	0.176	9.61039	-0.322	9.72036	0.762
9.61918	-1.408	9.61918	-0.527	9.61918	0.151	9.61918	-0.342	9.72948	0.751
9.62798	-1.415	9.62798	-0.583	9.62798	0.127	9.62798	-0.365	9.73861	0.739
9.6368	-1.369	9.6368	-0.629	9.6368	0.109	9.6368	-0.392	9.74777	0.723
9.64563	-1.283	9.64563	-0.657	9.64563	0.095	9.64563	-0.422	9.75694	0.704
9.65448	-1.181	9.65448	-0.666	9.65448	0.083	9.65448	-0.453	9.76612	0.683
9.66335	-1.084	9.66335	-0.658	9.66335	0.069	9.66335	-0.481	9.77533	0.662
9.67223	-1.004	9.67223	-0.642	9.67223	0.052	9.67223	-0.506	9.78455	0.643
9.68113	-0.95	9.68113	-0.625	9.68113	0.034	9.68113	-0.527	9.79379	0.627
9.69004	-0.934	9.69004	-0.612	9.69004	0.016	9.69004	-0.546	9.80305	0.612
9.69898	-0.968	9.69898	-0.609	9.69898	-0.001	9.69898	-0.564	9.81232	0.597
9.70793	-1.059	9.70793	-0.621	9.70793	-0.018	9.70793	-0.589	9.82161	0.58
9.71689	-1.195	9.71689	-0.65	9.71689	-0.034	9.71689	-0.622	9.83092	0.558
9.72587	-1.345	9.72587	-0.691	9.72587	-0.048	9.72587	-0.66	9.84025	0.534
9.73487	-1.471	9.73487	-0.738	9.73487	-0.061	9.73487	-0.694	9.84959	0.51
9.74389	-1.546	9.74389	-0.781	9.74389	-0.074	9.74389	-0.713	9.85896	0.487
9.75292	-1.564	9.75292	-0.816	9.75292	-0.09	9.75292	-0.711	9.86834	0.468
9.76197	-1.542	9.76197	-0.841	9.76197	-0.109	9.76197	-0.691	9.87774	0.453
9.77104	-1.502	9.77104	-0.857	9.77104	-0.133	9.77104	-0.665	9.88715	0.443
9.78012	-1.469	9.78012	-0.868	9.78012	-0.157	9.78012	-0.649	9.89659	0.435
9.78922	-1.457	9.78922	-0.876	9.78922	-0.179	9.78922	-0.652	9.90604	0.431
9.79834	-1.473	9.79834	-0.877	9.79834	-0.2	9.79834	-0.676	9.91551	0.426
9.80747	-1.514	9.80747	-0.868	9.80747	-0.221	9.80747	-0.713	9.925	0.42
9.81662	-1.566	9.81662	-0.845	9.81662	-0.245	9.81662	-0.752	9.9345	0.41
9.82579	-1.605	9.82579	-0.814	9.82579	-0.271	9.82579	-0.786	9.94403	0.396
9.83498	-1.608	9.83498	-0.788	9.83498	-0.295	9.83498	-0.811	9.95357	0.38
9.84418	-1.564	9.84418	-0.783	9.84418	-0.312	9.84418	-0.828	9.96313	0.366
9.8534	-1.478	9.8534	-0.804	9.8534	-0.317	9.8534	-0.839	9.97271	0.356
9.86264	-1.376	9.86264	-0.839	9.86264	-0.309	9.86264	-0.85	9.98231	0.351
9.8719	-1.286	9.8719	-0.87	9.8719	-0.293	9.8719	-0.86	9.99193	0.351
9.88117	-1.236	9.88117	-0.882	9.88117	-0.276	9.88117	-0.869	10.0016	0.352
9.89046	-1.24	9.89046	-0.875	9.89046	-0.265	9.89046	-0.873
9.89977	-1.296	9.89977	-0.866	9.89977	-0.261	9.89977	-0.87
9.9091	-1.392	9.9091	-0.871	9.9091	-0.26	9.9091	-0.86
9.91844	-1.5	9.91844	-0.898	9.91844	-0.259	9.91844	-0.852
9.9278	-1.595	9.9278	-0.94	9.9278	-0.255	9.9278	-0.852
9.93718	-1.657	9.93718	-0.982	9.93718	-0.252	9.93718	-0.863
9.94658	-1.681	9.94658	-1.01	9.94658	-0.255	9.94658	-0.883
9.95599	-1.675	9.95599	-1.02	9.95599	-0.268	9.95599	-0.905
9.96543	-1.659	9.96543	-1.018	9.96543	-0.289	9.96543	-0.925
9.97488	-1.652	9.97488	-1.012	9.97488	-0.313	9.97488	-0.938
9.98435	-1.666	9.98435	-1.011	9.98435	-0.335	9.98435	-0.942
9.99384	-1.702	9.99384	-1.015	9.99384	-0.352	9.99384	-0.937
10.0033	-1.746	10.0033	-1.018	10.0033	-0.368	10.0033	-0.927

## Sheet: Figure 3
Figure 3b					Figure 3c										Figure 3d
	P1	P2	P3			2.76 μW	3.89 μW	5.71 μW	8.26 μW	10.8 μW	14.7 μW	20.7 μW	25.7 μW
Polarization Angle (°)	Vph (mV)	Vph (mV)	Vph (mV)		Polarization Angle (°)	Vph (mV)	Vph (mV)	Vph (mV)	Vph (mV)	Vph (mV)	Vph (mV)	Vph (mV)	Vph (mV)		Power (μW)	Vph (mV)	Polarization Sensitivitiy (mV/degree)
0	12	27	17		0	0	0	0.02	0	0.063	0	0	0.037		2.75991	1.132	0.01942
10	184	60	192		10	0.013	0.04	0.082	0.128	0.18	0.168	0.242	0.37		3.89259	1.579	0.02728
20	473	307	464		20	0.12	0.178	0.266	0.366	0.559	0.649	1.12	1.087		5.71126	2.169	0.0375
30	869	710	844		30	0.307	0.38	0.585	0.769	1.133	1.389	2.224	2.448		8.26378	3.302	0.05925
40	1369	1144	1293		40	0.493	0.575	0.886	1.326	1.843	2.174	3.653	4.128		10.8801	4.425	0.07585
50	1892	1709	1747		50	0.745	0.909	1.398	1.766	2.519	3.104	5.209	5.808		14.7509	5.716	0.0973
60	2314	2168	2237		60	0.885	1.115	1.727	2.342	3.31	4.023	6.588	7.488		20.7392	8.683	0.14987
70	2564	2484	2664		70	1.048	1.347	2.005	2.935	3.896	4.942	7.789	9.084		25.6847	10.657	0.185
80	2742	2733	2976		80	1.091	1.471	2.102	3.204	4.237	5.47	8.309	10.11
90	2742	2821	3017		90	1.132	1.579	2.169	3.302	4.425	5.716	8.683	10.657
100	2564	2744	2848		100	1.068	1.5	2.102	3.204	4.166	5.502	8.328	10.09
110	2320	2491	2617		110	1.01	1.463	1.871	2.953	3.885	4.955	7.889	9.231
120	1903	2106	2223		120	0.821	1.286	1.633	2.348	3.32	4.405	6.818	8.094
130	1464	1684	1741		130	0.623	0.967	1.285	1.81	2.743	3.688	5.225	6.228
140	930	1219	1062		140	0.462	0.691	0.886	1.247	1.79	2.612	3.799	4.548
150	518	717	828		150	0.32	0.43	0.55	0.734	1.125	1.612	2.305	2.551
160	196	418	480		160	0.1782	0.2	0.309	0.281	0.513	0.773	1.12	1.107
170	29	127	212		170	0.046	0.066	0.145	0.091	0.126	0.246	0.292	0.14
180	18	28	30		180	0	0.007	0	0	0	0.068	0.034	0
190	152	89	192
200	446	294	464
210	853	704	844
220	1258	1175	1293
230	1736	1572	1747
240	2175	2038	2237
250	2530	2397	2664
260	2731	2620	2976
270	2736	2888	3017
280	2809	2975	2848
290	2620	2825	2617
300	2303	2509	2223
310	1897	2193	1741
320	1380	1653	1062
330	1018	1181	828
340	569	685	480
350	207	319	212
360	29	70	30

## Sheet: Figure 4
Figure 4b									Inset
1.77 μW		1.47 μW		1.04 Μw		0.68 μW
P1 (μV)	P2 (μV)	P1 (μV)	P2 (μV)	P1 (μV)	P2 (μV)	P1 (μV)	P2 (μV)		Power (μW)	P0 (μV)
56	4.5	48	3	33	3	23	2		0.68232	15
37	10	32	6	23	5	16	3		1.04526	23
22	16	19	10	13	9	9	5		1.47408	32
8	20	8	17	5	13	4	7		1.7756	38
1	27	2.2	21	1	18	2	10
0	33	2.5	26	1	21	0	13
6	38	8.6	32	6.4	24	4	15
16	41	20	33	14	26	6	16
33	41	33	35	25	26	12	16
49	39	46	34	34	24	18	15
69	35	63	30	48	23	25	14
86	28	76	25	58	20	31	12
98	23	87	20	66	15	36	9
107	17	93	15	71	10	39	7
103	11	94	8	70	6	42	5
101	6.5	88	4	65	3	42	6
86	3.8	77	2	58	2	37	1
71	3.1	65	2	51	2	31	1

## Sheet: Figure 5
Figure 5c
M		i		d		-		I		R
Time (a. u.)	Recived Signal	Time (a. u.)	Recived Signal	Time (a. u.)	Recived Signal	Time (a. u.)	Recived Signal	Time (a. u.)	Recived Signal	Time (a. u.)	Recived Signal
-0.00445	1.4	-0.00335	1.3	-0.00559	-0.4	-0.00895	0.4	-0.02141	0	-0.02107	0.5
0.02159	0.9	0.0225	1.6	0.02017	-0.3	0.01694	0.7	0.00435	-0.5	0.00473	0.8
0.04734	1.5	0.04888	1.2	0.04591	-0.8	0.04305	1.2	0.03011	-0.2	0.03049	1.1
0.0731	0.6	0.07464	2.6	0.0729	-0.1	0.06881	0.4	0.0565	-0.6	0.05625	1.3
0.09884	1.4	0.10037	1.3	0.09879	-0.3	0.09456	0.1	0.08271	-1.2	0.08379	1
0.12459	1.9	0.12614	2.1	0.12521	-0.1	0.1203	0.6	0.10857	-0.2	0.10966	1.4
0.15641	0.7	0.15189	1.7	0.15101	-0.1	0.15157	0.1	0.13433	-1.3	0.13566	1
0.18232	0	0.17779	1.1	0.17677	0.3	0.17886	0.8	0.16009	0.3	0.16143	2.1
0.20841	0.3	0.20462	1.6	0.20254	-0.8	0.20463	-0.2	0.18583	0.5	0.18718	0.8
0.23418	0.3	0.23036	1	0.2283	0.1	0.23038	0.3	0.21166	-0.4	0.21293	1.4
0.25992	1.3	0.25611	0.8	0.25405	-1.2	0.25646	0.9	0.23799	1	0.23898	1.6
0.28568	0.2	0.28187	1.4	0.27993	-1	0.28232	-0.4	0.26374	0.7	0.26509	0.7
0.3115	1	0.30767	1.9	0.30703	-0.9	0.3081	-0.1	0.28962	-1.7	0.29086	1.2
0.33849	1.4	0.33344	1.3	0.3328	-1.4	0.33385	0.2	0.31538	-0.9	0.31667	1.1
0.36527	1.6	0.35949	1.7	0.35856	-0.1	0.35959	0.7	0.34115	-0.7	0.34287	2.5
0.39101	1.4	0.38556	0.5	0.3849	-0.6	0.38535	1.8	0.36691	-0.6	0.36952	1.9
0.41678	1.1	0.41132	1.4	0.41289	0.4	0.41111	0.9	0.39274	-0.6	0.39526	2.6
0.44266	1.1	0.4372	1.9	0.43862	-0.5	0.43724	0.3	0.41958	-0.1	0.42102	2.2
0.46852	2.9	0.46313	2.9	0.46572	-0.2	0.46356	0.7	0.44616	0.1	0.44677	1.5
0.49427	1.6	0.48888	1.7	0.49149	-2	0.48951	1.3	0.47256	0.5	0.47252	1.2
0.52002	1.2	0.51511	1.9	0.51723	-1.5	0.51527	3.4	0.4983	-0.7	0.49829	1.4
0.54578	0	0.54086	2.4	0.54299	-0.9	0.54102	-1.6	0.52407	-0.3	0.52419	1.7
0.57154	1.3	0.5683	2	0.56904	-2.2	0.56677	0	0.54982	-0.2	0.55021	0.8
0.59729	1.2	0.59406	2.2	0.59525	-0.7	0.59252	-1	0.57558	0.1	0.57605	0.8
0.62366	1.8	0.61981	1	0.62112	-0.4	0.61934	-0.1	0.60134	0.2	0.6018	0.4
0.64988	1.6	0.64605	0.4	0.64696	-0.7	0.6453	-0.1	0.62739	0.7	0.62754	0.2
0.67566	3.1	0.67317	0.9	0.67272	-1.3	0.6743	-0.1	0.65373	-0.4	0.6533	0.7
0.70141	1.4	0.69893	0.7	0.69846	0.7	0.70014	-0.4	0.67948	-0.9	0.67906	-0.8
0.72788	1.2	0.72469	1.4	0.72422	-0.9	0.72733	0.1	0.70522	-1.7	0.7052	1.5
0.75364	1.7	0.75045	0.5	0.75118	-1.4	0.75308	0.5	0.73105	-1.1	0.73119	2.1
0.77939	1	0.7762	1.3	0.77721	-1.6	0.77884	0.5	0.75681	-0.4	0.75698	1.6
0.80556	0.8	0.80195	1.4	0.80308	-0.3	0.80459	1.6	0.78257	0.5	0.78272	1.8
0.8315	0.5	0.82903	1.6	0.82884	-1.2	0.83035	0.6	0.80995	-0.8	0.80937	1.2
0.85725	1.5	0.85504	1.5	0.85458	-0.9	0.85711	0.6	0.83571	0	0.83513	1.8
0.88301	1	0.88079	2	0.88035	-1.4	0.88318	0.6	0.86162	-1.1	0.86088	1.7
0.90877	0.9	0.90655	1.6	0.9061	-1.1	0.90893	1.2	0.88738	-0.9	0.88766	1.5
0.93451	1.2	0.9323	2.6	0.93229	-1.7	0.93469	1.5	0.91313	0.1	0.9134	2
0.96027	0.9	0.95805	1	0.95862	-1.4	0.96049	0.4	0.93889	-0.3	0.93969	1.6
0.98668	0.5	0.98381	1	0.98452	-2.3	0.98625	2.1	0.96464	0	0.96545	1.2
1.01255	1.1	1.00992	1.3	1.01028	-0.8	1.012	1.3	0.9904	-0.3	0.99119	0.6
1.03867	0.8	1.0359	1.3	1.03605	-0.4	1.03844	2.2	1.01737	-0.3	1.01694	-0.7
1.06441	0.6	1.06163	1	1.06179	-0.9	1.06442	2	1.0434	0.6	1.04269	0.6
1.09017	1.1	1.08741	1.4	1.08763	-1.8	1.09016	0.5	1.06915	-0.7	1.06846	1.4
1.11593	0.3	1.11315	0.7	1.11344	-1.5	1.11591	0	1.09499	-0.9	1.09485	1.5
1.14167	1.5	1.13891	1.1	1.13919	-0.7	1.14167	1.3	1.12074	-0.4	1.12087	1.2
1.16799	0.8	1.16467	0.6	1.16511	-1.7	1.16742	0.6	1.1465	-0.1	1.14662	1.2
1.19823	1.4	1.19051	1.1	1.19086	-1.3	1.19645	-0.4	1.17227	0.5	1.17238	1.4
1.22448	0	1.21673	1	1.21662	-1.2	1.22274	0.1	1.19803	-0.3	1.19811	0.6
1.25034	1	1.2425	0.8	1.24237	-1.2	1.24875	1	1.22423	1.2	1.22387	0.8
1.27615	0.2	1.26824	1.3	1.26812	-1.8	1.27451	0.3	1.24999	0.5	1.24963	0.6
1.3019	2.3	1.294	1.5	1.32548	-1.8	1.30028	-0.3	1.27574	1.1	1.27949	1.2
1.32774	0.2	1.31976	1.2	1.35123	-0.2	1.32605	1.1	1.3015	0.7	1.30579	0.2
1.3535	1.2	1.3455	1.5	1.37698	-2	1.35181	-0.2	1.32806	0.8	1.33166	0.9
1.37949	1.4	1.37167	1.6	1.40274	-0.4	1.37792	0.2	1.35474	1	1.35742	1.1
1.4057	0.7	1.39778	1.2	1.42851	0.3	1.40412	0.4	1.38054	0.5	1.38316	1.1
1.43145	0.8	1.42352	0.6	1.45445	-0.2	1.42987	0.6	1.40629	0.6	1.40892	1.6
1.45721	1.5	1.44927	0.8	1.48034	-0.6	1.45562	0.6	1.43203	0.1	1.43468	1.5
1.48295	0.9	1.47503	0.7	1.50641	-0.4	1.48137	0.7	1.45779	0.4	1.46124	1.5
1.50874	0.8	1.50079	0.4	1.53216	-0.3	1.50714	-0.5	1.48354	1	1.48793	1.7
1.53449	0.5	1.52653	0	1.55792	-1.7	1.53289	0.6	1.50963	0	1.51368	1.5
1.56034	0.6	1.55815	0.5	1.58367	-0.5	1.55939	0.5	1.53588	0.6	1.53942	1.1
1.58655	0.8	1.58402	-0.9	1.60942	-1	1.58526	1.3	1.56185	-0.4	1.56517	1.7
1.6123	1.8	1.61018	1	1.63518	0	1.61101	-0.4	1.58761	0.2	1.59093	1.7
1.63805	0.7	1.63597	-0.3	1.66129	0.1	1.63733	-0.1	1.61337	-0.2	1.61669	1.4
1.66382	1	1.66172	0.9	1.68706	0.1	1.66319	0.2	1.63912	-0.4	1.64272	1.5
1.68957	0.7	1.68748	0.2	1.71281	0.1	1.69007	0	1.66488	1.8	1.66926	1.3
1.71756	0.6	1.71324	-0.4	1.73855	0.1	1.71971	0.4	1.69064	0	1.69502	1.1
1.74341	0.4	1.73942	0.9	1.76489	0	1.74553	-0.3	1.71712	-1.2	1.72078	2.1
1.77066	0.6	1.76536	0.2	1.79168	-1.1	1.7723	-0.1	1.74329	-0.6	1.74667	1.7
1.79685	1.2	1.79113	1.7	1.81743	-0.8	1.79806	0.5	1.76908	-1.3	1.77269	1.7
1.82261	1.4	1.81757	1.3	1.84318	0.2	1.82382	-0.1	1.79484	-0.9	1.79848	1.6
1.84848	0.9	1.84333	0.5	1.86895	-0.6	1.84958	-0.3	1.82059	-1.3	1.82425	1.2
1.87423	0.6	1.8694	0.2	1.89469	-0.9	1.87574	0.2	1.85187	-0.8	1.85119	0.9
1.89998	1.2	1.89515	-1.2	1.92045	-0.6	1.90182	-0.5	1.87794	-0.2	1.87695	1.8
1.92574	-0.1	1.9209	0.5	1.94698	-0.6	1.92758	-0.8	1.90384	-0.9	1.9027	1.6
1.95157	0.6	1.94666	0.7	1.97372	0.6	1.95335	0.2	1.9296	-1	1.92913	1.6
1.97739	0.4	1.97241	0.2	2.00051	2.2	1.9791	0.4	1.95535	0.3	1.95563	1.5
2.00328	0.9	1.99817	1.2	2.02628	83.6	2.00486	0.7	1.98111	-1	1.98148	1.9
2.02977	11.1	2.02486	18.9	2.05202	106.8	2.03062	-0.2	2.00687	-1.1	2.00725	5.1
2.05552	101.3	2.05134	110.1	2.07796	105.8	2.05697	0.6	2.03318	69.4	2.03301	70.6
2.08128	108.1	2.08148	108.9	2.10373	106.3	2.08273	0.3	2.05975	107.3	2.05875	110.4
2.10705	108.4	2.10722	108.7	2.12949	105.9	2.10883	-0.6	2.08549	107.3	2.08452	108
2.13281	108.6	2.13366	109.6	2.15609	105.8	2.13458	0.7	2.11127	107.2	2.11058	108.2
2.15856	109	2.15942	109	2.18285	105.3	2.16035	0.6	2.13703	108.2	2.13646	108.3
2.18494	109.6	2.18517	109.9	2.20976	105	2.18609	0.6	2.16279	105.5	2.16236	108.7
2.2118	109	2.21093	109.8	2.23551	104.9	2.21184	0.9	2.18854	105.2	2.18819	108.7
2.23764	109	2.2367	110.6	2.26128	105.7	2.23817	0.5	2.2146	106.9	2.21394	108.7
2.2634	109.4	2.26259	109.7	2.28703	106.4	2.26444	-0.1	2.2409	106.4	2.2397	108.6
2.28918	109	2.28882	109.3	2.31279	106.5	2.29021	-0.3	2.26665	107.2	2.26546	108.8
2.31493	108.7	2.31463	110	2.33855	105.2	2.31599	-0.7	2.29241	107.1	2.29232	109.7
2.34068	109.2	2.34038	110.2	2.36506	106.1	2.34175	-0.7	2.31817	108	2.31897	109.2
2.36665	108.9	2.36617	108.4	2.39122	106.2	2.36751	-0.8	2.34394	107.4	2.34522	108.5
2.39265	109.7	2.39192	110.5	2.41707	105.9	2.39326	-1.9	2.3752	107.8	2.371	109.2
2.4184	109.3	2.41768	109.5	2.44284	105.8	2.41913	-0.2	2.40118	107.3	2.39676	108
2.44415	109.1	2.44424	108.9	2.46859	104.5	2.44547	0.4	2.42733	107.3	2.42251	109
2.4699	108.7	2.47016	109.3	2.49551	105.6	2.47119	-0.2	2.4531	106.6	2.44826	109.3
2.49566	108.5	2.49592	110.2	2.52138	106	2.49703	-0.6	2.47885	106.8	2.47402	107.6
2.52142	109.1	2.52168	109.2	2.54754	106.7	2.52279	-0.5	2.50462	107.9	2.4999	108.3
2.54718	107.8	2.54742	108.8	2.57328	105.9	2.54855	0.1	2.53038	108.3	2.52594	108.9
2.57472	108.2	2.57319	108.4	2.59908	105.7	2.5743	0.7	2.55675	107.8	2.55168	108
2.60046	108.5	2.60002	110.3	2.62484	105	2.60025	-0.8	2.58284	107	2.57743	108.1
2.62642	108.6	2.62602	109.5	2.65061	105.6	2.62601	0	2.6086	106.7	2.60318	107.9
2.65218	107.7	2.65179	109.3	2.67642	105.4	2.6519	0.2	2.63553	107.2	2.62895	108.1
2.67792	108.6	2.67755	109.3	2.70307	104.5	2.67766	0.3	2.66147	106.7	2.6547	109
2.70368	108.4	2.70337	108.7	2.72912	106.2	2.70341	0.9	2.68771	106.3	2.68088	107.9
2.72943	108.5	2.72913	108	2.75487	104.7	2.72917	-0.6	2.71346	106.5	2.70677	107.9
2.75597	108.9	2.75488	109.6	2.78062	107.3	2.7565	-0.1	2.73921	107.4	2.7332	108.5
2.78226	108.4	2.78129	109.2	2.80642	105.3	2.78258	-2.1	2.76495	106.8	2.75896	107.2
2.80804	108.2	2.80705	108.6	2.83218	106.6	2.80903	0.7	2.79071	107.2	2.78472	107.7
2.8338	108.9	2.83307	108.5	2.85793	106.1	2.83479	0.7	2.81647	107.9	2.81047	107.8
2.85955	108.5	2.85882	107.9	2.88385	105.4	2.86053	0.1	2.84273	107.2	2.84251	108.4
2.8853	108.5	2.88457	106.9	2.91036	107.3	2.88628	0.4	2.86871	108.4	2.86858	107.5
2.91106	108.5	2.91033	109	2.93614	106.5	2.91204	0.5	2.89823	108.1	2.89436	108.7
2.93733	108.8	2.9361	108	2.96189	106.2	2.9379	0.1	2.92493	107.7	2.92011	107.9
2.96408	109.2	2.96184	108.6	2.98764	107.2	2.96457	-0.6	2.95073	107.8	2.94587	107.2
2.98984	108.8	2.98759	108.8	3.02369	106.6	2.99033	0.8	2.97648	108.5	2.97162	107.6
3.0156	109.4	3.01345	109	3.04946	106.8	3.01609	0.9	3.00244	108.1	2.99739	106.8
3.04135	109.7	3.03923	108.9	3.07555	105.5	3.04183	-0.7	3.02819	107.2	3.02348	107.5
3.06711	109.3	3.06499	108.5	3.10136	105.6	3.06838	-1.1	3.05395	108	3.0499	108
3.09287	109.7	3.09075	108.5	3.1272	106.1	3.09469	-0.8	3.08018	107.4	3.07565	107.7
3.11863	108.4	3.11822	108.5	3.15303	106.6	3.12045	0	3.10731	106.8	3.10209	107.4
3.14438	109.2	3.1447	108.3	3.17879	108.1	3.1462	-0.2	3.13306	107.3	3.12806	106.6
3.17023	108.9	3.17099	108	3.20454	107.5	3.17194	0.2	3.15882	106.4	3.15404	108.4
3.19679	108.7	3.19674	108.1	3.2303	106	3.19777	-0.7	3.18457	106.6	3.17979	108.4
3.22331	108.1	3.2225	108.7	3.25605	107.3	3.22353	-0.4	3.21032	105.6	3.20556	108.2
3.24906	109.1	3.24827	107.5	3.28213	108	3.24998	0.4	3.23608	106	3.23131	108.1
3.27536	109	3.27402	108.4	3.30885	107	3.27578	-0.6	3.2629	106.2	3.25707	108.4
3.30113	109.3	3.29985	108.7	3.3346	105.4	3.30168	0.2	3.28865	107	3.28282	108.4
3.3281	109.2	3.32607	108.8	3.36036	106.4	3.32745	-0.3	3.31499	107.9	3.30858	108
3.35386	108.8	3.35214	107.8	3.38611	105.2	3.35319	-0.9	3.34076	106.8	3.33451	108.2
3.37961	108.1	3.3779	108	3.41187	106.6	3.37894	-0.5	3.3665	106.8	3.36669	108
3.40614	107.8	3.40367	108.4	3.43763	106.7	3.40494	-0.5	3.39229	107	3.39243	109.4
3.43349	108.1	3.42942	107.7	3.46358	106.2	3.4307	-0.2	3.42032	106.6	3.41853	108.3
3.45925	107.7	3.45517	108.7	3.48935	106.3	3.45655	-0.1	3.44675	106.5	3.44429	109.4
3.48501	108.9	3.48093	108.3	3.52972	106.2	3.48281	0.3	3.47252	104.5	3.47003	108.9
3.51082	108.8	3.50724	108	3.55549	106.5	3.50863	-1	3.49845	104.6	3.49581	108.7
3.53658	109.3	3.53339	107.5	3.5824	106.6	3.53439	-1.3	3.5242	104.9	3.52159	108.9
3.56234	108.2	3.55913	108.6	3.60818	106.3	3.56013	-0.7	3.54994	105.1	3.54735	108.7
3.58854	109.3	3.5849	108.1	3.63393	106.9	3.5859	-1.6	3.57569	105.8	3.57309	109
3.6143	109	3.61065	108.9	3.65974	106	3.61166	-0.8	3.60251	105.9	3.59885	109.1
3.64055	108.5	3.63821	109.7	3.68567	105.8	3.63804	-0.9	3.6288	106.7	3.62474	109.1
3.66638	107.7	3.66439	108.4	3.71201	105.4	3.6639	-1.6	3.65464	105.8	3.65076	108.9
3.69213	109.3	3.69087	108.3	3.73776	106.3	3.68965	-0.9	3.68041	103.8	3.67653	108.6
3.71787	108.9	3.71664	107.6	3.76351	105.7	3.71539	0.5	3.70617	104.2	3.70227	108.8
3.74365	108.6	3.74239	107.1	3.78927	105.9	3.74114	-0.7	3.73191	104.2	3.72803	108.7
3.76942	109.5	3.76815	108.3	3.81504	105.9	3.7669	-1	3.75768	104.1	3.75379	107.9
3.79604	109.5	3.7939	108.4	3.84079	105	3.7938	-1	3.78343	103.1	3.77955	106.6
3.82265	109.1	3.82008	108.6	3.86703	105.7	3.81982	-1	3.81017	103.6	3.80541	107
3.84842	109.3	3.84648	108.5	3.89288	106.3	3.8459	0	3.83698	104	3.83156	107.2
3.87417	108.9	3.87224	109.2	3.91918	106.6	3.87166	0.4	3.86274	106.1	3.85732	108.9
3.89992	108.6	3.898	108.5	3.94495	105.9	3.89741	0.5	3.88849	106.6	3.88467	108.7
3.92569	109.5	3.92376	108.8	3.97071	105.4	3.92317	-0.4	3.91426	110.2	3.91042	108.9
3.95145	112.2	3.94952	108.3	3.99651	106.5	3.94893	-0.2	3.94045	97.7	3.93744	108.7
3.97733	104	3.97527	108.1	4.02227	107.2	3.97513	15	3.96675	37.2	3.9632	108.7
4.00452	46.9	4.00103	107.6	4.04802	106	4.00103	104.2	3.99372	1.7	3.98896	107.9
4.03035	7.3	4.02695	109.6	4.07441	106.9	4.02679	105.4	4.0202	-2.1	4.01472	78.7
4.0561	-0.2	4.0532	108.9	4.10042	106.1	4.05253	104.2	4.04595	-3	4.04046	14.5
4.08185	0.1	4.07895	108.7	4.12624	105.6	4.0783	105.9	4.07171	-4	4.0665	1.9
4.10761	0.9	4.10469	108.2	4.152	105.6	4.10406	104.5	4.09747	-1.9	4.09225	1.4
4.13335	0.3	4.13045	108.3	4.17774	105.7	4.12982	105	4.12322	-1.3	4.1187	1.2
4.15919	0.6	4.1617	107.7	4.2035	105.4	4.15579	105.3	4.14899	-1.6	4.14446	1.5
4.1859	0.4	4.18752	107.6	4.22926	106.3	4.1821	104.5	4.1749	-1.5	4.17021	1.4
4.21277	-0.7	4.21433	108.3	4.25591	107.7	4.20785	105.9	4.20129	-2.6	4.19604	1.3
4.23852	-0.2	4.24009	108.8	4.28184	105.5	4.23361	106	4.22789	-1.9	4.22178	1.4
4.26428	0.4	4.26585	109.6	4.3076	105.1	4.25936	106.9	4.25365	-2.2	4.24754	2.2
4.29011	0.3	4.29161	109.3	4.33335	106.6	4.28511	105.4	4.2794	-2	4.2742	1.8
4.31938	0.6	4.31744	108.4	4.3591	104.6	4.31796	105.3	4.30516	-2.9	4.30023	1.1
4.34551	-0.1	4.34372	107.8	4.38486	104.1	4.34442	105.5	4.33092	-3.8	4.32604	1.5
4.37199	0.3	4.36965	108.7	4.41062	105.8	4.37102	105	4.35668	-1.7	4.35179	0.8
4.39775	1.3	4.39568	107.4	4.43638	105.4	4.39677	106.3	4.38323	-1.8	4.37755	1.5
4.4235	0.8	4.42144	107	4.46212	105.8	4.42253	105.9	4.40908	-2.3	4.40769	0.7
4.44946	0.9	4.4472	107.4	4.48788	107.1	4.44829	106.3	4.43493	-3.1	4.43345	2
4.47529	0.4	4.47295	107.7	4.51391	105.6	4.47403	106.6	4.46549	-2.2	4.46044	1.6
4.50105	0	4.49871	108	4.54067	107.4	4.49987	107.3	4.49125	-2.1	4.48649	1.3
4.52682	0.7	4.52446	108.1	4.56649	106.5	4.52619	105.9	4.51704	-2.8	4.51282	1.6
4.55256	-0.1	4.55021	107.7	4.5934	107	4.55208	106.7	4.54279	-3.2	4.53858	2.2
4.57831	0.7	4.57596	107.6	4.61915	107.5	4.57783	105.7	4.56854	-2.4	4.56432	0.7
4.60407	1.1	4.60172	107.9	4.64574	106.9	4.60359	106.6	4.5943	-3.3	4.59007	1.6
4.63054	1.5	4.62749	107.9	4.67151	107.4	4.62935	107.1	4.62029	-1.1	4.61583	1.3
4.6568	0.1	4.65396	108.1	4.69725	105.7	4.65512	106.7	4.64633	-0.4	4.64158	1.6
4.68255	0.6	4.6846	107.7	4.72362	105.2	4.68088	106.9	4.67209	-1.3	4.66788	1.6
4.7083	1.1	4.7105	108	4.75006	105.9	4.70733	106.2	4.69784	-1.6	4.69393	2.4
4.73406	1.6	4.73782	108.1	4.77581	106.1	4.73326	106.2	4.72365	-1.1	4.71975	1.7
4.75982	1.1	4.76357	107.2	4.80157	105.7	4.76149	106.3	4.74942	-1.9	4.74551	2
4.78557	1.8	4.78932	106.5	4.82732	106.7	4.78722	106.4	4.77517	-3.3	4.77127	2.6
4.81134	4.5	4.81516	106.8	4.85308	106.3	4.81297	105.1	4.80218	-1.9	4.79701	1
4.84284	2	4.84092	108.1	4.87884	106.4	4.83909	107.1	4.82837	-1.3	4.82284	1.5
4.86926	1.7	4.86699	107.5	4.90464	106.3	4.86485	106.9	4.85412	-1.6	4.84862	1.2
4.89543	1.4	4.89283	107.6	4.93053	106.8	4.89073	105.8	4.87986	-1.5	4.875	2.1
4.92119	1	4.92037	108.3	4.95668	106.6	4.91649	106.5	4.90562	-1.6	4.90151	1.4
4.94694	1.8	4.94612	107.1	4.98242	106.1	4.94224	105.8	4.93138	-0.6	4.93077	1
4.9727	0.4	4.97188	108	5.00817	106.9	4.968	105.7	4.95722	-1.4	4.95653	1.9
4.99845	0.8	4.99762	107.5	5.03393	105.9	4.99376	106	4.9835	-1.7	4.98285	2
5.02437	0.3	5.02338	106.6	5.05969	106.3	5.01951	106.6	5.00953	-1	5.00861	2
5.05026	0.5	5.04914	107.5	5.08544	106.2	5.04535	106.5	5.03553	-0.4	5.03436	2.4
5.07674	0.8	5.0754	107.2	5.11652	105.9	5.07146	105.5	5.06129	-0.1	5.06012	0.9
5.10249	1.2	5.10118	107.2	5.1429	104.8	5.09721	107.1	5.08703	-1.3	5.08645	2.2
5.12823	0.2	5.12691	108	5.16922	105.3	5.12297	106.5	5.11285	-1.1	5.11221	1.8
5.15398	0.4	5.15266	107.6	5.19498	106	5.14872	105.9	5.13862	-1.2	5.1387	2.2
5.17977	0.7	5.17841	107.9	5.22072	105.1	5.17447	107.4	5.16454	-1.3	5.16445	1.7
5.20553	0.6	5.20748	106.6	5.24656	105.4	5.20031	106.1	5.19081	-1.6	5.19022	2
5.23156	0.6	5.23377	107.5	5.27236	106	5.22618	107.4	5.21656	-0.6	5.21598	2
5.25744	0.8	5.25955	108	5.29879	107	5.25217	107.9	5.2423	-1.2	5.24173	2.3
5.28363	0.4	5.28531	107	5.32534	106.1	5.27792	106.2	5.2681	-1	5.26748	1.2
5.30945	0.2	5.31112	107	5.3511	105.4	5.30367	107.1	5.29386	-1.3	5.29516	1.6
5.33519	1.6	5.33687	106.7	5.37686	106.2	5.32944	106.5	5.3198	-2.1	5.32137	1.2
5.3666	1	5.36263	105.9	5.40261	105.3	5.3623	106.1	5.3461	-0.7	5.34723	1.8
5.39254	0.7	5.38922	106.7	5.42837	106.1	5.3883	106.3	5.37186	-0.3	5.37299	1.6
5.41891	0.6	5.41508	106.9	5.45412	105.5	5.41417	106.5	5.39762	-1.3	5.39873	1.7
5.44467	0.2	5.44082	107.3	5.48153	106.1	5.43993	107.7	5.42378	-1.2	5.42448	1.6
5.47042	0.7	5.46668	106.4	5.5074	105.2	5.46568	107	5.44954	-0.9	5.45344	1.4
5.49618	1.1	5.49244	107.6	5.53356	105	5.49144	107.1	5.47578	-0.1	5.47937	2.2
5.52194	0.3	5.5182	107.5	5.55932	105.2	5.51756	106.4	5.50219	-1.5	5.5052	1.7
5.54982	0.4	5.54395	108	5.58516	107.3	5.54356	105.6	5.52796	0.4	5.53095	1.7
5.57571	0.3	5.56985	107.5	5.61092	105.3	5.56992	105.9	5.55496	-0.6	5.5567	1.7
5.60182	0	5.59655	107.5	5.64011	104.4	5.59568	108.1	5.58072	-0.5	5.58246	2.1
5.62755	0.5	5.62231	107.7	5.6662	105.6	5.62143	106.4	5.60654	-1.7	5.60844	1.5
5.65331	0.6	5.64806	107.9	5.69258	105.5	5.6472	106.8	5.63305	-2.3	5.63431	2.4
5.67907	0.3	5.67381	108.8	5.71835	106	5.67293	106	5.65882	-0.8	5.66016	1.7
5.70483	0	5.69957	107.8	5.74408	105.5	5.6989	107.6	5.68454	-2.3	5.686	0.6
5.73057	0.3	5.72693	108	5.76985	105.8	5.72466	106	5.7103	-0.9	5.71176	0.9
5.75713	1	5.75354	107.5	5.7956	106.2	5.75042	107.6	5.73606	-0.2	5.73751	1.6
5.78328	0.9	5.77931	108.9	5.8216	105.1	5.77618	105.2	5.76182	-1.1	5.76327	1.6
5.80903	-0.1	5.80506	108	5.84735	104.3	5.80193	104.4	5.78756	-0.1	5.78952	1.7
5.83546	-0.1	5.83087	108.5	5.8731	106.3	5.82817	104.8	5.81402	-0.9	5.81528	2.7
5.86201	-0.2	5.85722	109.3	5.89903	104.7	5.85428	106.1	5.83991	-1.3	5.84102	1.5
5.89068	0.9	5.88298	109.2	5.925	104.3	5.88528	105.9	5.86662	-1.4	5.86679	2.4
5.91643	0.5	5.90874	108.4	5.95197	108	5.91183	105.9	5.89238	-0.3	5.89284	1.7
5.94339	0	5.93451	108.4	5.97773	103.6	5.9376	105.7	5.91814	-0.5	5.9186	1.8
5.96917	-0.2	5.96025	108.8	6.00354	32.9	5.96335	105.1	5.94389	-1.2	5.94442	1.2
5.99491	1	5.9861	107	6.02929	0.1	5.98931	78.9	5.96964	-1.2	5.97717	1.6
6.02068	0.7	6.01393	45	6.05514	-0.3	6.01512	8	5.9954	-1.2	6.00293	3.2
6.04652	0.5	6.03996	2	6.0809	-0.1	6.04088	-0.6	6.02146	-1.1	6.02872	88.3
6.07291	0.7	6.06574	1	6.10695	0.8	6.06691	-1.4	6.04776	-0.9	6.05448	107.7
6.09964	-0.3	6.09148	1.2	6.13374	-0.8	6.09356	-0.4	6.07354	-0.8	6.08021	108.3
6.12539	-0.1	6.11724	1	6.16344	-1.2	6.11929	-0.1	6.09929	-2	6.10598	108.6
6.15113	0.4	6.14299	0.8	6.18918	-0.3	6.14505	-0.3	6.12504	-1.1	6.13236	108.9
6.17689	0.9	6.16883	1.3	6.21605	-1.7	6.17081	-0.4	6.1508	-1	6.15894	108.3
6.20265	0.5	6.19477	0.2	6.24181	-2.1	6.19657	-0.5	6.17663	-1.2	6.18473	107.7
6.22841	1.2	6.22094	0.9	6.26755	-1.8	6.22232	-0.2	6.20273	0.5	6.21047	108.1
6.25458	0.3	6.24671	1.1	6.29331	-0.5	6.24808	-0.3	6.2286	0.2	6.23622	108.5
6.28069	0.6	6.27247	2	6.31907	-1	6.27466	-0.6	6.25436	-0.6	6.26198	107
6.3065	0.7	6.29825	1	6.34493	-0.9	6.30063	-1.4	6.2801	-0.3	6.28773	107.7
6.33225	-0.1	6.32408	1.4	6.3714	-0.8	6.32639	-0.1	6.30586	-1	6.31367	108.3
6.358	0.3	6.34983	0.7	6.39715	-1.2	6.35215	-0.5	6.33162	-1.7	6.33948	107.5
6.38376	0.1	6.37607	1.1	6.4229	-1.2	6.37791	-0.9	6.35738	-1.1	6.36533	108.2
6.41018	0.2	6.40241	1.4	6.44864	-0.2	6.40756	0.2	6.38324	-1.4	6.39108	107.6
6.43639	0.6	6.42816	1.4	6.4744	-1.3	6.43355	0.3	6.40985	0.2	6.41684	106.9
6.46216	0.4	6.45391	1.9	6.5002	-1.7	6.46007	0.5	6.4356	-0.1	6.44258	106.1
6.48792	1.3	6.47966	0.5	6.52624	-1.9	6.48582	-0.1	6.46136	-1.6	6.46834	107.9
6.51369	0	6.50542	0.7	6.55201	-1.5	6.51162	0.3	6.48711	-1	6.49509	107.6
6.53944	1.1	6.53118	0.8	6.57808	0.3	6.53738	0	6.51287	-0.8	6.52232	108.6
6.5652	0.3	6.55807	0.5	6.60382	-2.5	6.56314	-0.1	6.54417	1.1	6.5482	107.7
6.59155	-0.4	6.58408	1.2	6.62958	0.4	6.58945	-0.1	6.5702	-0.7	6.57396	108.3
6.61783	-0.1	6.60982	1.8	6.65534	-1	6.61552	-0.9	6.59689	-1.7	6.5997	108.7
6.64357	0.2	6.63559	1.6	6.68622	-2.1	6.64127	-0.3	6.6227	-1.6	6.62546	108.7
6.66932	1.2	6.66135	2.1	6.71258	-0.2	6.66705	0.2	6.64843	-1.2	6.65122	108.6
6.69508	0.2	6.68711	1.4	6.73839	-0.3	6.6928	-0.6	6.6742	-1.1	6.67752	108.7
6.72084	0.2	6.71293	1.3	6.76414	1	6.71856	-0.7	6.69996	-0.9	6.70341	108.9
6.74658	0.4	6.74068	1.5	6.78989	-0.2	6.74431	-0.1	6.72572	-1.1	6.72936	108.8
6.77366	0.4	6.7701	1.1	6.81564	-1.1	6.77008	0.5	6.75146	-1.1	6.75511	107.5
6.79954	1.3	6.79633	1.3	6.84139	-0.8	6.79633	-0.9	6.77723	-0.3	6.78086	108
6.82561	0.3	6.82265	2.2	6.86768	-0.3	6.82247	-0.4	6.80306	-0.6	6.80661	107.6
6.85141	0.9	6.84841	1.5	6.89462	-0.6	6.84822	0.8	6.82914	-0.4	6.83259	108.5
6.87716	0.7	6.87415	1.3	6.92037	-0.7	6.87397	-0.3	6.85595	-1.4	6.85836	108.7
6.90292	0.8	6.89991	0.8	6.94614	-0.5	6.89972	-0.7	6.88169	-1.5	6.88437	109.1
6.92989	0.7	6.92566	1.8	6.9719	-0.1	6.93159	-0.3	6.90744	-1	6.91027	109.6
6.95577	0.3	6.95199	1	6.99766	0.2	6.95845	-0.9	6.9332	-0.8	6.93602	109.2
6.98224	0.6	6.97898	1.6	7.02342	-0.2	6.98422	-1.2	6.95895	-1.5	6.96177	109.5
7.008	0.3	7.00472	1.1	7.05013	-0.3	7.01005	-0.2	6.9847	-0.9	6.98753	110.6
7.03375	-0.2	7.03048	1.1	7.07605	-0.2	7.03582	-0.5	7.01047	-1.2	7.01797	110.6
7.05951	0.1	7.05622	1.5	7.10181	0.7	7.06158	-0.7	7.0367	-0.5	7.04482	109.6
7.08527	0.4	7.082	1.3	7.12757	-0.2	7.08734	0.3	7.0631	-0.4	7.0706	109.7
7.11119	0.4	7.10776	1.6	7.15332	0.2	7.11309	-0.4	7.08884	-0.4	7.09635	109.4
7.1371	0.5	7.13468	0.9	7.17973	-0.6	7.13885	0	7.11537	0	7.1221	109.6
7.16284	-0.1	7.16055	0.7	7.20551	0.5	7.16461	0	7.14115	0	7.14854	108.9
7.18956	0.6	7.18648	1	7.23126	-0.2	7.19081	0.4	7.16689	-0.9	7.17428	108.7
7.21557	0.4	7.21223	0.4	7.25792	0	7.2166	-0.1	7.19265	-1	7.20004	108.4
7.24132	1.1	7.23832	0.6	7.28369	-1.1	7.24232	-0.5	7.21891	-1	7.2258	107.1
7.26706	1.4	7.26501	1.2	7.30944	0.4	7.26809	0.1	7.24538	-1.7	7.25156	108.4
7.29281	1.4	7.29341	1.1	7.33521	-0.9	7.29384	-0.3	7.2717	-2.2	7.27731	108.4
7.31858	0.7	7.31922	0.3	7.36191	1.1	7.3196	0.1	7.29746	-0.3	7.3044	108.2
7.34433	0.7	7.34609	0.4	7.38938	1.6	7.34534	0.2	7.32321	-0.3	7.33022	108.3
7.37047	1.1	7.37184	1.4	7.41514	0.1	7.37153	0.2	7.34896	-0.3	7.35678	108.5
7.39626	0.7	7.39775	1.8	7.44089	0.9	7.39758	-0.2	7.37472	0.7	7.38254	108.5
7.4221	1.5	7.4235	1.1	7.46664	0.2	7.42332	-0.3	7.40049	-1	7.40828	108
7.44926	1.1	7.44978	1.1	7.4924	1.3	7.456	-0.8	7.42652	-1.2	7.43404	108.7
7.47502	0.6	7.47567	0.7	7.51816	0.5	7.48176	-0.1	7.4527	-0.6	7.45981	108.5
7.5017	0.4	7.50295	0.9	7.54496	0.3	7.50816	-0.7	7.47846	-1.8	7.48557	108.6
7.52748	0.1	7.52869	0.8	7.57092	0	7.53391	-1.2	7.5042	-0.9	7.51149	109
7.55322	0.8	7.55445	1.6	7.59666	-1.1	7.55966	-0.9	7.52996	-0.9	7.54149	108
7.5792	0.9	7.58021	1.4	7.62244	-2.1	7.58541	-0.5	7.55572	-0.6	7.56748	108.1
7.60557	1.3	7.60596	0.9	7.64819	-1.9	7.61151	-0.3	7.58176	-1.7	7.59406	108.7
7.63155	1	7.63171	1.1	7.67395	-1.3	7.63781	-1.5	7.60848	-1.7	7.61981	108.5
7.65729	0.1	7.65786	1	7.6997	-0.4	7.66358	-2.2	7.63424	-2.2	7.64556	109.4
7.68305	1.2	7.68425	1.2	7.72938	-1.1	7.68935	-1.6	7.66	-0.3	7.67132	109.1
7.70881	1.8	7.71	-0.2	7.75558	-1.5	7.7151	0.7	7.68576	-0.7	7.69708	109.2
7.73458	0.8	7.73576	1	7.78137	0.4	7.74086	-1.4	7.71151	-1.3	7.72301	108.1
7.76049	1.6	7.76154	0.8	7.80711	-1.3	7.76661	-1.8	7.73726	-0.7	7.74902	108.3
7.78665	0.6	7.7873	1.3	7.83286	-1	7.7945	-1.6	7.76345	-0.5	7.77476	108.6
7.81246	1.7	7.81397	0.8	7.85862	-1.1	7.82026	-0.2	7.78979	0.4	7.8005	108.7
7.83919	1.3	7.84003	1.2	7.88437	-0.6	7.84608	-1	7.81568	-0.7	7.82633	108.5
7.86496	0.7	7.8658	1.5	7.91043	-0.5	7.87183	0.1	7.84142	-0.2	7.85209	108.5
7.89072	1	7.89157	1.5	7.93619	-0.7	7.89758	0.3	7.86717	0.1	7.87784	108.6
7.91647	0.1	7.91732	1.2	7.96238	-0.2	7.92341	-0.8	7.89293	0.1	7.90424	109
7.94223	1	7.94306	3.8	7.98813	-0.6	7.94916	0.7	7.91869	-0.5	7.93017	108.3
7.96866	0.1	7.96883	33.7	8.01389	-0.1	7.97783	27.2	7.94481	-1.5	7.95591	110
7.99598	1.2	7.99459	103.9	8.03965	-0.9	8.00439	107.8	7.97056	49	7.98166	90.2
8.02174	61.7	8.02116	107.1	8.0654	-0.3	8.0304	105.2	7.99713	108.5	8.00742	1.5
8.0475	109.3	8.04702	107.1	8.09116	-0.7	8.05616	105.5	8.02288	108.5	8.03318	1.4
8.07325	109.1	8.07279	103.9	8.11713	-0.5	8.0819	105.7	8.0489	109.9	8.06406	1.1
8.09901	107.7	8.09855	107.1	8.14342	-1.1	8.10766	104.6	8.07516	108.5	8.09038	1.3
8.12476	109.4	8.12429	108.1	8.16916	-0.4	8.13342	105.3	8.10604	106.4	8.11645	1.4
8.15158	108.7	8.15004	107.3	8.19493	-0.1	8.15974	107.8	8.13185	105.9	8.14221	0.7
8.17734	109.5	8.1758	107.3	8.22068	-1.9	8.18631	105.2	8.1582	106.6	8.16795	1
8.20372	109.8	8.20156	108.1	8.25347	-0.3	8.21205	105.5	8.18401	105.6	8.19372	1.6
8.22948	110.3	8.22779	107.9	8.2797	-1.7	8.23783	106.2	8.20976	107.1	8.21948	0.7
8.25524	110	8.25355	108.4	8.30578	0.9	8.26358	105.1	8.23553	108	8.24546	1
8.281	109.3	8.2793	108.7	8.33154	-1.6	8.28934	106	8.26157	109.1	8.27156	0.8
8.30695	109.3	8.30505	107.9	8.35729	0.8	8.31509	105.7	8.28762	108.4	8.29732	0.2
8.33271	108.2	8.33338	107.7	8.38305	-0.2	8.34149	105	8.3135	106.9	8.32306	-0.1
8.35925	109.3	8.35977	107.6	8.4088	0.2	8.36784	105.9	8.33926	107.8	8.34883	1.2
8.38518	109.8	8.38603	108.3	8.43505	0.1	8.3936	105.2	8.36502	108.3	8.37459	1
8.41092	108.8	8.4118	108.3	8.46218	-2.2	8.42001	105.4	8.39076	107.5	8.40057	1.4
8.43668	108.1	8.43755	108.1	8.48804	1.1	8.44624	104.3	8.41652	107.5	8.42631	1.1
8.46244	109.1	8.46331	107.9	8.51379	1.6	8.472	105.7	8.44289	106.3	8.45281	0.9
8.48893	109.3	8.48907	107.4	8.5403	-0.8	8.49828	104.6	8.46865	108.3	8.47855	0.4
8.51573	108	8.51574	107.8	8.56605	-2.5	8.52438	105.3	8.495	106.7	8.50486	0.9
8.54172	107.8	8.5417	108.8	8.59183	1.2	8.55016	105.7	8.52076	106.3	8.53073	1.5
8.56747	107.5	8.56745	109.2	8.61761	-0.5	8.57592	106.1	8.54652	106.9	8.55657	1.4
8.59346	108.2	8.59382	108.5	8.64338	-0.2	8.60168	107.4	8.57228	107.2	8.59049	0.9
8.6192	108.4	8.61998	108.5	8.6692	-0.6	8.62742	106.5	8.59803	107.6	8.61624	1.2
8.64496	108.1	8.64572	108	8.69519	0.4	8.65318	104.5	8.62865	108.1	8.64202	1.6
8.67072	108.4	8.67147	107.8	8.72114	0	8.67918	105.7	8.65458	107.8	8.66778	0.2
8.69648	107.9	8.69724	108.6	8.74688	-0.5	8.70494	106.2	8.68066	108.3	8.69354	1
8.72223	108.1	8.72299	108.4	8.77863	0	8.73121	106.3	8.70642	108.3	8.7193	1.4
8.74937	109.2	8.74874	107	8.80439	0	8.75697	107	8.73217	108.2	8.74561	1.9
8.77599	109	8.77563	107.7	8.83126	-0.5	8.78272	107	8.75793	107.4	8.77179	1.6
8.80229	109.5	8.80139	108.6	8.85702	-1.3	8.80847	106.9	8.78369	108.5	8.79753	1.1
8.82806	109.1	8.82758	108.9	8.88277	-0.8	8.83424	106.6	8.81029	106.8	8.82328	1.3
8.8539	109.3	8.85752	108.4	8.90854	-1.6	8.85999	106.3	8.83619	107	8.84904	1.4
8.87966	109.2	8.88327	108.1	8.9343	0.1	8.88641	107.1	8.86272	107.6	8.87484	1.6
8.90542	108.7	8.91034	107.9	8.96061	-1.5	8.9127	107	8.88848	107.2	8.90058	1.3
8.93117	108.9	8.93611	107	8.98646	-0.3	8.93856	106.3	8.91423	106.7	8.92675	0.8
8.9573	109.6	8.96185	106.7	9.01263	-0.9	8.96432	106.7	8.93999	107.1	8.95267	1.5
8.98395	109.4	8.98761	106.7	9.03839	0.1	8.99008	106.4	8.96575	105.8	8.97872	1
9.00973	109.1	9.01407	107.5	9.06415	-0.7	9.02211	107.1	8.99149	106.1	9.00447	1.2
9.03548	108.9	9.04115	107.3	9.08989	-1.9	9.04826	106.3	9.0192	105.8	9.03023	2.2
9.06125	108	9.06692	107.7	9.11566	-0.6	9.07429	105.6	9.04507	105.9	9.05598	1.9
9.08701	108.3	9.09269	107.4	9.14141	2.1	9.10005	104.9	9.07221	108.1	9.08173	1.9
9.11278	108.7	9.11845	107.1	9.16815	-0.9	9.12579	105.5	9.09797	106.7	9.10858	1.6
9.13912	108.8	9.14421	108.5	9.19436	-0.5	9.15156	105.1	9.12374	106.4	9.13474	1.2
9.16552	108.5	9.16995	107.9	9.22021	0.1	9.17731	105.9	9.15289	107	9.16052	1.4
9.19142	107.3	9.19588	108.6	9.24596	-0.2	9.20352	105.5	9.17911	107.5	9.18628	0.8
9.21717	108.9	9.22231	107.8	9.27173	-0.4	9.23022	106.5	9.20507	107.9	9.21204	1.7
9.24294	108.1	9.24804	106.9	9.30224	-0.3	9.25596	106.2	9.23082	107.1	9.2378	2.3
9.26868	107.6	9.2738	106.9	9.32919	-0.8	9.28172	106	9.25657	106.4	9.26367	2
9.29444	108	9.29956	107.7	9.35496	-0.6	9.30748	107.4	9.28232	106.1	9.28955	1.4
9.3202	107.7	9.32532	108.1	9.38072	-0.9	9.33333	106.7	9.30808	105.9	9.31557	0.9
9.34692	106.7	9.35107	107.5	9.40647	-0.6	9.35908	107.4	9.33398	107.7	9.34138	1.5
9.37319	107.1	9.37721	107.3	9.43221	0.4	9.38558	106.3	9.36026	106.5	9.36713	2
9.39895	107.3	9.40424	107.7	9.45798	-0.9	9.41143	106.8	9.38601	106.1	9.39288	2
9.4247	106.9	9.43001	106.7	9.48374	-0.6	9.43718	106.5	9.4123	105.8	9.41865	2.6
9.45046	107.6	9.45577	107.6	9.50989	0.2	9.46293	106	9.43871	106	9.4444	2
9.47621	106.8	9.48153	107.3	9.53585	1	9.48869	107	9.46447	107.3	9.47098	2.7
9.50196	107	9.50728	107.5	9.5616	-0.3	9.51444	106.7	9.49025	106.6	9.49714	2
9.52904	106.7	9.53304	107.5	9.58734	-0.1	9.54658	106.5	9.51603	106.1	9.52289	1.8
9.55482	107.5	9.55883	107.1	9.6131	-1.2	9.57326	104.8	9.54178	105.5	9.54866	1.8
9.58146	106.7	9.58458	107.4	9.63889	-0.1	9.59905	106.1	9.56754	105.6	9.57441	2.4
9.60721	107.2	9.61046	107.6	9.66465	-0.1	9.62481	106.1	9.59331	106.8	9.60016	1.9
9.63297	107.1	9.6362	108.7	9.69056	0	9.65064	105.9	9.6193	108.2	9.63285	1.4
9.65873	107	9.66196	108.4	9.71664	-1.3	9.67639	106.9	9.64537	107.4	9.65886	2.1
9.68449	107.2	9.68771	107.7	9.74238	-0.3	9.70216	105.7	9.67685	106.4	9.68477	2.9
9.71043	108.8	9.71346	107.3	9.76814	-0.6	9.72815	106.5	9.7026	105.8	9.71052	1.9
9.73669	107.5	9.73923	108.3	9.79396	-0.8	9.75433	106.1	9.72966	107.6	9.73628	1.6
9.76244	108	9.76528	108	9.82695	-1.2	9.78009	106.7	9.75542	107.8	9.76205	1.8
9.78819	107.7	9.79157	108.3	9.8533	-1	9.80624	106.9	9.78117	108.9	9.7878	2
9.814	108.3	9.81732	108.1	9.87908	-0.2	9.83263	106.1	9.80692	107.8	9.81431	1.3
9.83976	107.6	9.84312	108	9.90517	0.5	9.85836	106.2	9.83312	106.6	9.84085	1.3
9.86554	108.1	9.86889	107.8	9.93091	0.3	9.88412	106.6	9.859	105.8	9.86726	1.2
9.89157	108	9.90102	108.4	9.95665	3.4	9.90987	106.6	9.88509	106.5	9.89342	2
9.91732	107.8	9.92676	107.5	9.98244	57.1	9.93562	105.8	9.91085	107.8	9.91918	1.7
9.94308	107.2	9.95449	111.6	10.0083	105.9	9.96136	105.8	9.93661	106.4	9.94498	1
9.96891	108.2	9.98028	47.8	10.034	105.9	9.98712	106.4	9.96235	108.9	9.97074	1
9.9948	107.9	10.0066	1.7	10.0598	104.4	10.0135	105.8	9.98811	111.3	9.99648	1.8
10.0214	108.4	10.0324	0.4	10.0859	104.8	10.0395	106.5	10.0139	61.6	10.0222	1.6
10.0534	108.5	10.0581	0.6	10.1119	105.5	10.0705	106.6	10.0403	5.5	10.0482	1.1
10.0791	107.6	10.0839	0.4	10.1377	105.6	10.0963	106.2	10.0669	0.3	10.0749	1.8
10.1059	107.9	10.1096	-0.4	10.1634	104.8	10.1232	102.2	10.0927	0.2	10.1007	1.9
10.1317	109.3	10.1354	0.8	10.1892	105	10.149	105.6	10.1184	1.1	10.1264	2.2
10.1574	108.6	10.1621	0.3	10.2149	105.3	10.1747	105.4	10.1442	-0.8	10.1569	2.1
10.1832	106.8	10.188	0.8	10.2407	105.4	10.2005	106.4	10.17	0.4	10.1828	2.3
10.209	108.4	10.2137	0.9	10.2669	105.1	10.2263	106.1	10.2001	0.9	10.2095	1.8
10.2351	107.5	10.2395	0.1	10.2929	105.4	10.2527	106.3	10.2269	-1.2	10.2352	2.5
10.261	107.5	10.2654	0.6	10.3186	105.2	10.2788	107.2	10.2526	-0.2	10.2611	2.1
10.2867	107	10.2912	-0.4	10.3516	104.8	10.3046	106.7	10.2784	-0.3	10.2868	1.4
10.3127	108	10.317	-0.4	10.3774	105.5	10.3304	107.3	10.3041	-1.1	10.3126	1.4
10.3385	107.8	10.3433	0	10.4037	105	10.3561	106.1	10.3299	-0.4	10.3391	1.5
10.3642	107.6	10.3695	0.4	10.4295	104.8	10.3819	107.1	10.3557	-0.1	10.3654	2
10.39	107.6	10.3953	0.6	10.4552	105.1	10.4077	107.4	10.3826	-1.2	10.3913	2
10.418	107.4	10.4261	0.4	10.481	104.8	10.4338	107.1	10.4085	-0.4	10.417	1.8
10.4439	107.4	10.4521	-0.4	10.5074	104.5	10.46	106.6	10.4342	-1.9	10.4428	1.6
10.4697	106.3	10.4779	0.8	10.5335	104.7	10.4858	107.7	10.46	-1.1	10.4686	1.7
10.4955	107.7	10.5037	0.1	10.5592	108.1	10.5115	105.7	10.4858	-1.5	10.4943	2.2
10.5212	108	10.5295	0.2	10.5849	106.3	10.5373	107.5	10.5115	-2.5	10.5202	2.3
10.547	107.9	10.5552	0.7	10.6107	106.7	10.5631	106	10.5373	-1	10.5463	1.7
10.5731	109.2	10.581	-0.1	10.6365	106.3	10.5934	106.7	10.5631	-1.2	10.572	1.3
10.5993	109	10.6069	-0.3	10.6623	105.7	10.6197	105.4	10.5893	-0.6	10.5978	1.9
10.6251	108.5	10.6332	0.3	10.6882	105.5	10.6456	104.4	10.6152	0.1	10.6235	1.7
10.6509	108.1	10.6589	-0.2	10.7143	106.8	10.6714	104.5	10.641	-1.7	10.6493	1.1
10.6766	107.8	10.6847	0.3	10.74	105.5	10.6971	105.3	10.6667	-0.6	10.6815	0.9
10.7024	106.1	10.7104	-0.3	10.7658	104.9	10.7229	105.3	10.6925	-1.1	10.7079	1.3
10.7282	107.5	10.7362	0.9	10.7916	104.9	10.7487	105.8	10.7242	-0.4	10.7337	2.3
10.7544	108.1	10.7619	-0.3	10.8173	105.1	10.7751	106.1	10.7515	-1.1	10.7594	1.7
10.781	108	10.788	-0.4	10.8431	104.9	10.801	105.6	10.7777	-0.9	10.7852	1.1
10.8068	108.2	10.8142	0	10.8696	106.2	10.8267	105.9	10.8042	0.3	10.8109	0.9
10.8325	106.9	10.8401	-0.5	10.8962	104.4	10.8525	105.3	10.8306	-0.5	10.8368	1.3
10.8583	107	10.8659	0.6	10.922	104.3	10.8782	105.6	10.8563	-1.8	10.8627	2.4
10.8841	108.3	10.8916	0.5	10.9477	105.1	10.904	105.5	10.8821	-0.7	10.8895	1.4
10.9098	107.9	10.9174	0.7	10.9737	105.3	10.9297	105.9	10.9078	-0.3	10.9152	1.6
10.936	108.4	10.9458	0.1	10.9994	105.5	10.9557	105.2	10.9336	0.1	10.941	1.8
10.9619	107.1	10.9718	-0.3	11.0252	105	10.9815	105.7	10.9594	-0.5	10.9667	1.8
10.9877	108.2	10.9981	0.4	11.0516	105.1	11.0089	106.9	10.9851	-0.1	10.9925	1
11.0135	107.7	11.0238	0.2	11.078	105.5	11.0347	106.6	11.0117	-1.1	11.0182	1.7
11.0392	108.2	11.0496	-0.2	11.1037	104.7	11.0604	106.8	11.0382	-0.3	11.0444	1
11.065	107.5	11.0753	-0.7	11.1295	105.1	11.0862	107.1	11.0642	1.4	11.0704	0.2
11.0926	107.6	11.1011	0.5	11.1553	104.2	11.1136	106.9	11.0899	1.3	11.0967	1.6
11.1187	106.9	11.1276	-0.3	11.181	105.4	11.1394	108.7	11.1157	0.7	11.1224	0.8
11.1448	108	11.1542	-0.5	11.2068	105.5	11.1679	108.5	11.1415	0.3	11.1482	1.2
11.1706	108.5	11.18	-0.4	11.2325	105.3	11.1945	106.9	11.1672	0.7	11.1739	1.6
11.1964	107.5	11.2057	-0.4	11.2584	105	11.2217	107.1	11.193	0	11.2065	0.8
11.2221	107.2	11.2315	-0.8	11.2842	104.7	11.2475	107.2	11.2189	-0.7	11.2323	1.5
11.248	107	11.2572	-0.7	11.3106	103.2	11.2733	107.9	11.2452	-0.2	11.2605	1.1
11.2737	107.5	11.283	0.1	11.3364	104.7	11.2991	107.8	11.2709	-0.5	11.2863	1.2
11.2995	108.1	11.3088	0.7	11.3624	103.4	11.3248	107.1	11.2968	-0.9	11.3125	1
11.3253	109.2	11.3346	0.3	11.3945	105.3	11.3506	107.8	11.3226	1.3	11.3383	0.7
11.3515	108.3	11.3603	0.9	11.4203	104.1	11.377	107.1	11.3483	-2.6	11.3641	0.6
11.3782	108.5	11.3861	-1	11.4464	104	11.4029	106.2	11.3741	-1.7	11.3898	1
11.4039	107.7	11.4126	0.6	11.4722	104.7	11.4286	107.8	11.4005	-1	11.4156	0.5
11.4297	108.9	11.4388	-0.3	11.4979	104.2	11.4544	107.9	11.427	-1.6	11.4413	0.5
11.4554	108.6	11.47	1.4	11.5237	104.8	11.4801	106	11.4528	-1	11.4675	1
11.4812	108.2	11.4958	0.5	11.5499	103.8	11.5059	106.2	11.4785	-1.3	11.4935	0.8
11.5069	108.2	11.5226	-0.6	11.5758	104.8	11.5317	105.8	11.5043	-0.9	11.5192	1.1
11.5329	108.8	11.5483	0.3	11.6026	104	11.5584	104.8	11.5301	-1	11.545	1.7
11.559	108.4	11.5741	0.6	11.6283	103.8	11.5842	105.1	11.5558	0.6	11.5707	1.8
11.5855	107.3	11.5998	0.1	11.6541	103.8	11.6103	105.7	11.5816	-0.9	11.5965	0.5
11.6126	108.3	11.6256	0.3	11.6799	104.7	11.6361	104.1	11.6083	-0.4	11.6222	0.8
11.6384	107.6	11.6523	0.7	11.7056	105.3	11.6624	106	11.6351	-0.5	11.6483	2.1
11.6653	109.1	11.6782	0.3	11.7314	105	11.6892	105.5	11.6609	-1.1	11.6743	1.1
11.691	108.4	11.704	0.2	11.7573	105.3	11.7149	106.7	11.6866	0.5	11.7001	1.2
11.7168	108.6	11.7297	0.7	11.7837	104.3	11.7407	105.3	11.7124	-1.8	11.7317	1
11.7427	108.3	11.7555	0.5	11.8094	106.3	11.7665	105.9	11.7381	-0.4	11.7574	0.7
11.7685	108.6	11.7812	0.7	11.8352	105.8	11.7922	105.1	11.7651	-1	11.7847	0.6
11.7946	109	11.807	0.6	11.8609	105.2	11.8179	105.7	11.7912	0.1	11.8105	1
11.8204	109.7	11.8339	0.8	11.8868	105.2	11.8447	105.5	11.817	-0.6	11.8362	0.5
11.8462	108.9	11.8597	0.2	11.9181	106.1	11.871	105.3	11.8427	-0.1	11.862	0.5
11.872	107.7	11.8857	-0.5	11.944	107.9	11.8967	106.2	11.8685	-1.3	11.8882	1.2
11.8977	107.8	11.9115	-0.3	11.9698	91.8	11.9225	106	11.8942	-0.8	11.915	1
11.9235	110	11.9372	-0.6	11.9956	13.4	11.9482	105.7	11.92	-1.2	11.9408	0.7
11.9504	93.4	11.963	-0.8	12.0213	0	11.974	109.9	11.9459	-1.1	11.9665	0.7
11.9767	16.1	11.9899	0.3	12.0471	-0.7	11.9997	73.9	11.973	-1	11.9923	1.8
12.0025	1.1	12.0161	0.3	12.0728	-0.1	12.026	7.9	11.9997	-1.1	12.018	10.5
12.0282	0.3	12.0418	0.9	12.0993	0	12.0525	-0.7	12.0254	0.7	12.0438	105.5
12.054	0.2	12.0676	-0.1	12.1255	-1.3	12.0792	0.1	12.0512	0.4	12.0704	108
12.0798	0.1	12.0934	0.3	12.1513	0	12.105	-0.7	12.077	0.6	12.0965	107.3
12.1055	0.2	12.1191	-0.2	12.177	-0.7	12.1307	-0.8	12.1027	-1.1	12.1222	107.9
12.1326	0.3	12.1449	0.6	12.2028	-0.7	12.1599	-1.4	12.1287	0.4	12.148	108.2
12.1588	1.7	12.1724	-0.2	12.2286	-0.7	12.1859	-0.3	12.1544	-0.9	12.1738	108
12.1845	0.9	12.1991	-0.5	12.2543	-1.3	12.2119	-0.4	12.1802	0.5	12.1995	107.5
12.2103	0.5	12.226	-0.4	12.2805	-0.1	12.2377	-1.2	12.2059	-0.8	12.2253	107.8
12.2361	1	12.2526	-0.2	12.3074	-0.9	12.2635	-0.6	12.2323	-0.8	12.2516	108.4
12.2618	1.1	12.2783	-0.5	12.3332	-0.4	12.2892	0.1	12.2582	-1.3	12.2776	108.5
12.2876	1	12.3041	0	12.3589	-1	12.315	-1.1	12.2846	-2.1	12.3034	108.6
12.3151	1.2	12.3298	-0.3	12.3847	-0.7	12.3411	0.2	12.3104	-2.4	12.3292	107.8
12.3409	1.1	12.3556	0.2	12.4105	-1.1	12.3677	0.7	12.3377	-1.8	12.3549	107.8
12.3668	0.7	12.3813	-0.5	12.4428	-2	12.3934	-0.5	12.3635	-0.3	12.3806	108.4
12.3925	1.1	12.4073	0.4	12.4687	-0.8	12.4192	-0.3	12.3893	-0.8	12.4064	108.7
12.4183	1.7	12.4334	1.7	12.4954	-1.5	12.4449	-1.1	12.4151	-0.7	12.4347	108.3
12.4441	0.9	12.4591	0.2	12.5211	-0.7	12.4707	-1.2	12.441	-0.6	12.4605	109
12.4698	0.5	12.4849	0.9	12.5469	-0.1	12.4964	-1	12.4671	-0.1	12.4865	108.7
12.4955	1.7	12.5136	0.3	12.5726	0	12.5224	-0.5	12.4929	-1.3	12.5123	107.7
12.5218	0.9	12.5397	0.6	12.5984	-0.5	12.5482	-1.5	12.5187	-0.3	12.538	107.8
12.5477	1.1	12.5655	0.7	12.6249	-0.6	12.574	-0.8	12.5444	-0.4	12.5638	108.3
12.5739	0.3	12.5913	1.1	12.6509	0	12.5997	-1.7	12.5702	-1.8	12.5895	107.4
12.5999	0.2	12.617	1.2	12.6767	0.3	12.6257	-0.6	12.5959	-0.6	12.6153	107.4
12.6256	0.1	12.6428	0.7	12.7031	1.1	12.6517	-0.8	12.6219	-0.7	12.6411	107.4
12.6527	0.2	12.6686	0.6	12.7297	0.7	12.6971	-0.7	12.6478	-0.6	12.6668	107.7
12.6785	0.3	12.6943	1	12.7554	-0.1	12.7229	-1.3	12.6735	-1.5	12.6926	107.3
12.7052	1.3	12.7201	0	12.7812	1	12.7491	-0.9	12.6993	-0.6	12.7186	107.1
12.7309	0.5	12.7461	-0.3	12.8069	-0.9	12.7748	-1.8	12.725	-2.5	12.7451	107.1
12.7567	1	12.7729	0.6	12.8327	0.5	12.8006	-1	12.7508	-0.4	12.7753	107.8
12.7826	0.2	12.7996	-0.6	12.8584	0.7	12.8263	-2	12.7765	-0.8	12.8011	107.3
12.8087	0.7	12.8253	0	12.8848	-1.2	12.8522	-1.6	12.804	-0.5	12.8275	108.4
12.8345	1.7	12.8511	0.3	12.911	-1	12.8788	-0.3	12.83	-0.5	12.8533	108.2
12.8603	0.6	12.8769	0.2	12.9368	0.2	12.9045	-1.1	12.8562	-0.3	12.879	109
12.8861	1.5	12.9026	0.2	12.9629	-0.1	12.9303	-1.3	12.8819	-1.5	12.9048	108.9
12.9118	1	12.9284	0.3	12.9889	0.7	12.956	-1	12.9077	-0.8	12.9305	109.1
12.9376	0.7	12.9543	-0.9	13.0147	0.6	12.9818	-0.6	12.9334	-0.6	12.9564	108.7
12.9636	0.2	12.9813	-0.2	13.0405	-1.5	13.0076	-0.7	12.9592	-0.3	12.9826	107.7
12.9893	1.1	13.007	-1	13.0662	0.2	13.0341	-0.4	12.9854	-0.6	13.0084	107.3
13.0159	0.5	13.0335	-0.1	13.092	0.4	13.0607	0.1	13.0112	-2	13.0341	107.4
13.0416	1.2	13.0593	1	13.1177	1.2	13.0864	0.6	13.037	-1	13.0599	107.7
13.0674	1	13.0859	0.4	13.1436	-0.7	13.1122	0.1	13.0627	0.4	13.0856	107.2
13.0932	1.4	13.1117	1.3	13.1697	-1.7	13.138	-0.6	13.0885	-0.6	13.1114	108.1
13.119	0.3	13.1374	0.8	13.1954	-1.7	13.1637	-0.8	13.1142	1.4	13.1374	108.3
13.1447	0.6	13.164	0.3	13.2212	-0.9	13.1895	-0.8	13.1401	-0.7	13.1636	106.5
13.1729	0.1	13.1909	-0.1	13.2469	-1.2	13.2168	-0.2	13.1659	-0.6	13.1893	108.9
13.199	0.2	13.2166	0.7	13.2727	-0.7	13.243	0	13.192	-0.4	13.2151	108.1
13.2256	1.2	13.2424	0.3	13.2984	-0.7	13.2689	0	13.2177	-1.5	13.2408	108.8
13.2514	1.8	13.2681	-0.6	13.3248	-0.8	13.2946	0	13.2435	-2	13.2666	108.8
13.2771	0.5	13.2939	1.4	13.3513	-0.9	13.3204	0	13.2692	-1.1	13.2981	108.5
13.3029	1	13.3196	0.5	13.377	-1.4	13.3462	-0.4	13.295	-1.6	13.325	107.8
13.3287	0.8	13.3464	-0.1	13.4028	-0.9	13.372	-1.1	13.3246	-1.4	13.3508	108.4
13.3548	0.9	13.3727	1	13.4285	-0.4	13.3979	-0.1	13.3516	-1.4	13.3765	107.4
13.3807	1.1	13.3984	0.1	13.4543	-0.7	13.4237	-0.5	13.3774	-1.3	13.4023	106.7
13.4066	0.2	13.4242	-0.1	13.4876	-1	13.4494	-1.7	13.4032	-1.5	13.4281	107.5
13.4323	1.1	13.4499	0.2	13.5134	-1.1	13.4752	-0.7	13.4289	-0.7	13.4538	107.2
13.4581	1.6	13.4757	0.1	13.5402	-0.9	13.501	-1.4	13.4547	-0.9	13.4796	107.6
13.4839	0.8	13.5015	0.6	13.566	-2.1	13.5267	-0.3	13.4804	-1.8	13.5068	106.8
13.5097	-0.3	13.5273	0.8	13.5917	-1.1	13.5525	0.4	13.5062	0.6	13.5325	106.9
13.5354	0.6	13.5573	0.3	13.6175	-0.6	13.5782	-0.5	13.5322	-0.7	13.5586	107.9
13.562	0.3	13.5836	0	13.6434	-0.7	13.6047	0	13.558	0.6	13.5844	106.8
13.5893	0.9	13.6104	-0.7	13.6695	-1	13.6311	0.4	13.5837	-1.8	13.6101	107.6
13.6151	0.8	13.6362	0.2	13.6954	0.3	13.6568	-0.2	13.6101	-1.8	13.6359	108.8
13.6409	1	13.6619	-0.1	13.7213	-0.1	13.6826	-1.4	13.6364	-1.3	13.6616	108.8
13.6666	1	13.6877	-0.1	13.747	-0.3	13.7083	-1.6	13.6622	-0.7	13.6874	108.5
13.6974	1.2	13.7134	0.4	13.7728	-1.2	13.7373	-0.6	13.6879	-1.3	13.7134	106.7
13.7247	1.6	13.7396	0	13.7986	-0.9	13.7632	-0.8	13.7137	-2.3	13.7392	107.5
13.7505	0.5	13.7661	0.1	13.8243	-1	13.7893	-0.1	13.7394	0.2	13.7657	107.2
13.7762	1.3	13.7918	0.8	13.8506	-1.4	13.8151	0.8	13.7652	0.2	13.7914	108.8
13.802	0.9	13.8176	0.7	13.8774	-1.4	13.8408	1.2	13.7911	-1.1	13.824	108.8
13.8278	0.4	13.8434	0.8	13.9031	-1.9	13.8666	-0.3	13.8168	-1.2	13.8504	108.5
13.8535	0.7	13.8691	0.2	13.9289	-1.8	13.8924	0.1	13.8428	-0.4	13.8765	106.7
13.8797	-0.7	13.8949	1.1	13.9546	-0.3	13.9181	0	13.8685	0	13.9023	107.5
13.9061	0.1	13.9208	0.6	13.9804	-0.7	13.9439	-1	13.8943	-1.7	13.928	107.2
13.9319	-0.1	13.9472	0.2	14.0077	-0.1	13.9701	0	13.9201	-1.8	13.9546	111.9
13.9583	0.5	13.973	0.4	14.0335	-0.9	13.9964	16	13.9458	-1.3	13.9803	82.6
13.9852	0.9	13.9993	1.4	14.0618	0	14.0221	105.7	13.9717	-1.3	14.0061	24.8
14.011	84.5	14.0253	36.4	14.0877	-0.3	14.048	107.7	13.9982	-1.3	14.0318	2.6
14.0367	108.1	14.051	109.1	14.1145	-1	14.0737	106.4	14.0246	4.3	14.0576	1.2
14.0625	109.1	14.0829	107.1	14.1402	-0.3	14.0995	106.3	14.0505	72.4	14.0834	0.4
14.0882	108.7	14.1093	107.9	14.166	0.4	14.1252	106.2	14.0762	107.9	14.1092	1.9
14.1139	109.1	14.1351	107.2	14.1917	0	14.1511	107.2	14.102	107.2	14.1354	0.8
14.1401	108.7	14.1608	108.2	14.2174	-0.2	14.1778	107.8	14.1277	107	14.1611	0.4
14.1658	108.1	14.1866	107.6	14.2433	1.7	14.2035	105.8	14.1535	106.2	14.1869	0.3
14.1917	109.1	14.2124	108.3	14.2699	0.8	14.2293	106.3	14.1793	105.9	14.2126	1.2
14.2234	108.7	14.2381	108.3	14.2961	0.2	14.2591	106.2	14.2052	107.5	14.2384	0.2
14.2492	110	14.2639	107.7	14.3219	-0.6	14.2855	107.1	14.2317	106.6	14.2641	1.4
14.2755	108.8	14.2898	108.2	14.3476	0.1	14.3113	106.6	14.2575	107.1	14.2902	0.8
14.3013	109.2	14.3159	108.8	14.3734	0.3	14.337	105.6	14.2833	107	14.3164	0.9
14.3271	110	14.3417	107.8	14.3991	0	14.3628	106.2	14.309	106.2	14.3431	0.9
14.3528	108.7	14.3674	108.6	14.4249	-0.9	14.3886	106.8	14.3348	105.9	14.3689	0.7
14.379	109.1	14.3932	108	14.4514	-1.1	14.4143	106.5	14.3623	107.5	14.3958	-0.7
14.4049	108.9	14.419	109.2	14.4771	-0.4	14.4403	105.9	14.3889	106.6	14.4216	1.5
14.4308	109.6	14.4447	108.9	14.5035	1.7	14.4661	105.7	14.4147	107.1	14.4473	0.1
14.4566	108.1	14.4706	109.1	14.5292	0	14.4919	105.7	14.4405	108	14.474	1
14.4824	108.4	14.4965	108.2	14.556	0.9	14.5177	105	14.4663	108	14.4999	0.1
14.5081	109.4	14.5223	108.1	14.582	-0.3	14.5435	106.1	14.492	106.1	14.5258	-0.5
14.5339	109.2	14.5481	108.5	14.6077	-0.1	14.5692	105.4	14.5178	107.3	14.5515	0.3
14.5596	109.5	14.5738	108.4	14.6335	-2.3	14.5951	106.1	14.5442	109	14.5773	0.9
14.5855	109	14.6077	106.9	14.6593	-1.3	14.6208	105.7	14.5702	108.5	14.603	-0.2
14.6116	108.1	14.6336	107.5	14.6851	-1.6	14.6467	106.5	14.596	107.3	14.6288	0.4
14.6374	107.7	14.6603	107.6	14.7109	-0.9	14.6729	106.7	14.6217	107.4	14.6546	-0.1
14.6631	108.2	14.686	107.8	14.7373	-1	14.6987	106.6	14.6475	107	14.6806	1.2
14.6889	107.6	14.7118	106.6	14.7639	-0.6	14.7244	106.9	14.6733	107.1	14.7067	0.7
14.7146	107.4	14.7376	107.2	14.7896	-0.7	14.7502	106.3	14.699	108.2	14.7325	0.7
14.7423	107	14.7633	107.6	14.8154	-0.3	14.7791	106.8	14.7248	108.8	14.7583	0.3
14.7687	108.5	14.7892	107.6	14.8411	-0.4	14.805	107.8	14.7513	107.6	14.784	0.1
14.7949	108.1	14.815	107.4	14.8669	-0.1	14.8311	107.1	14.7787	108.7	14.8098	0.4
14.8207	109.5	14.8407	107.5	14.8926	-1.2	14.8569	107.1	14.8044	108.6	14.8356	0.4
14.8465	108.6	14.8665	108.7	14.9197	0	14.8826	107	14.8303	108.6	14.8667	0.6
14.8722	108.3	14.8923	109.1	14.9456	-1	14.9084	107.1	14.857	107.3	14.8927	0.8
14.898	108.1	14.918	107.5	14.9717	-0.9	14.9342	106.7	14.8829	108	14.9185	0.8
14.924	108.1	14.9438	107.6	14.9974	-0.8	14.9607	106.9	14.9087	107.1	14.9443	0.6
14.9497	107.2	14.9696	107.9	15.0232	0.3	14.987	106.6	14.9359	106.3	14.97	1.4
14.9756	108.3	14.9955	108.3	15.0531	-0.5	15.0128	107	14.9617	109.3	14.9957	0.6
15.0013	107.3	15.0212	107.5	15.0792	-0.2	15.0386	106.5	14.9874	108.5	15.0215	1.6
15.0271	107.6	15.047	106.7	15.1055	-1.2	15.0644	107	15.0132	110	15.0485	0.8
15.0529	107.1	15.0727	107.2	15.1313	-1.2	15.0901	107.4	15.0391	110.5	15.0742	1.6
15.0786	108	15.0985	108.1	15.157	-1	15.1159	106.8	15.0653	110	15.1005	0.9
15.1044	107.7	15.1278	107.3	15.1828	-0.5	15.142	106.6	15.0911	109.5	15.1263	0.8
15.1311	108.7	15.1537	107.6	15.2086	-2.3	15.1679	107.5	15.1169	110.4	15.152	1.5
15.1571	107	15.1797	109	15.2364	-1.5	15.1937	106.7	15.1427	108.9	15.1777	0.7
15.1828	108.5	15.2055	108.6	15.2622	-0.7	15.2202	108.1	15.1684	108.8	15.2035	1
15.2086	107	15.2312	108.2	15.2888	-0.6	15.247	106.6	15.1942	109.4	15.2293	1.2
15.2344	108.1	15.257	108	15.3147	-1.8	15.2727	107.9	15.22	109.2	15.255	0.9
15.2669	108.2	15.2828	108.9	15.3405	-1.2	15.3049	107.4	15.2459	101.3	15.2809	1.5
15.2937	108	15.309	108.3	15.3662	-2.2	15.3318	107.8	15.2716	107.8	15.3067	0.4
15.3203	106.9	15.3349	107.2	15.3921	-2.1	15.3575	107.4	15.2974	108.8	15.3328	1.3
15.3467	108.5	15.3606	108.1	15.4178	-2.5	15.3833	106.9	15.3231	108.3	15.3587	1.1
15.3725	108.3	15.3865	107.6	15.4436	-2.6	15.409	107.9	15.3489	108.4	15.3847	0.3
15.3982	107.6	15.4139	107.7	15.4693	-0.6	15.4348	107.9	15.3753	108.1	15.4105	0.6
15.424	108.1	15.4397	108.1	15.4951	-2.4	15.4606	107.4	15.4527	108	15.4362	1.1
15.4497	108.5	15.4654	106.7	15.522	-1.4	15.4869	108.2	15.4786	108.5	15.462	0.1
15.4755	108	15.4912	106.6	15.5477	0.5	15.5135	107.6	15.5044	107.9	15.4878	0.9
15.5026	108.9	15.517	107.5	15.5771	0.1	15.5401	107.1	15.5301	108.8	15.5136	0.9
15.5283	106	15.5427	107.7	15.6029	0.8	15.5659	105.4	15.5559	108.4	15.5406	0.9
15.5542	108.1	15.5698	107.7	15.6302	-0.5	15.5916	107.2	15.5817	108	15.5664	2.6
15.58	107.8	15.5957	107.6	15.6559	-0.4	15.6174	106.3	15.6078	108.4	15.5928	2.1
15.6057	107.1	15.6219	106.8	15.6817	-1.4	15.6431	106.5	15.6344	110.1	15.6187	2.1
15.6316	106.5	15.6533	108	15.7075	-1.5	15.6689	107.1	15.661	110.6	15.6444	1.3
15.6573	106.8	15.6791	108.8	15.7333	-2.1	15.6946	107.6	15.6867	108.2	15.6701	1.2
15.6834	107.7	15.7052	107.1	15.7605	-0.9	15.7206	108	15.7125	108.3	15.6959	2
15.7093	107.4	15.7309	107.4	15.7865	0.3	15.7474	107	15.7383	108.2	15.7217	1.4
15.735	107.8	15.7567	107.6	15.8122	-1.1	15.7732	106.5	15.764	109.5	15.748	1.8
15.7608	108.1	15.7825	108.7	15.838	-1.6	15.7989	105.6	15.7898	107.3	15.7741	1.1
15.7917	108.7	15.8087	107.8	15.8637	-0.7	15.8259	106.6	15.8164	108.4	15.7998	0.9
15.8183	109.2	15.8345	109.1	15.8895	-1	15.8523	106.9	15.8428	108.4	15.8255	0.8
15.8441	108.6	15.8604	108.1	15.9152	0	15.8781	106.9	15.8685	108.4	15.8513	1.5
15.8699	108.8	15.8862	109.5	15.9413	-1.7	15.9039	107.1	15.8943	107.2	15.8771	0.7
15.8957	108.6	15.9119	110	15.9675	-1.6	15.9297	106.7	15.92	107.3	15.9087	1
15.9214	108.9	15.9377	108.9	15.9933	-1.4	15.9554	108.1	15.9458	107	15.9348	1.2
15.9472	108.7	15.9635	113	16.0191	-0.8	15.9812	106.6	15.9803	109.3	15.9611	0.9
15.973	108.1	15.9892	109.1			16.0069	107.8	16.0064	110.9	15.9869	1.5
15.9996	109.4	16.0154	108.1			16.0335	106			16.0126	0.4
16.0253	108.6					16.0599	105.7				1.3
						16.0857	106.4				1.1
						16.1115	107.5
						16.1373	112.5
